# Supplementary material for: S-Nitroso-Proteome in Poplar Leaves in Response to Acute Ozone Stress
Source: PLoS One. 2014 Sep 5;9(9):e106886. doi: 10.1371/journal.pone.0106886 (PMC4156402; doi:10.1371/journal.pone.0106886)
Supplement: Table S1 — Full data set for protein identification of (A) S-nitroso-proteins, (B) total proteins from whole cell extracts (WCE) and (C) corresponding protein abundances after label-free quantification and normalization process. (A) Identified S-nitrosylated proteins of grey poplar callus and leaf tissue (control (C), ozone-fumigated (O)). Only proteins with at least two unique peptides were used for further analyses (black) (grey = proteins with < than 2 unique peptides used for quantification). Enzymes of the polyphenol metabolism are highlighted in bold. (B) Identified total proteins of grey poplar whole cell extracts (WCE) from C and O samples. MASCOT search of acquired spectra conveyed a total of 1,461 detectable proteins in C and O samples with 3 replicates in each. Annotations of proteins are only given for those proteins detected as S-nitrosylated in Table S1A (black). (C) Normalization of protein abundances from S-nitroso-proteins with the averages of the protein abundances from total proteins. The abundance of each S-nitrosylated protein was normalized to the corresponding, averaged abundance in the whole-cell extracts (WCE) of the C and O leaves. For the very low abundant proteins, which were not detected in the WCE, the S-nitroso-protein was normalized to a “calculated total protein” (marked in red). The “calculated total protein” was the S-nitroso-protein abundance multiplied by 100 and divided by the median (i.e. 2.2) of percentages between all S-nitroso-protein and the respective measured total proteins. Log2 fold changes were calculated from the means of the normalized C and O replicates. (XLSX) [file pone.0106886.s006.xlsx]

## Sheet: A
S-nitroso-proteome										Black proteins: proteins were detected with at least 2 unique peptides (total 172)
Accession	Description	Closest ATG	Unique Peptide Count	Sequences	MASCOT Ion Score	Use In Quantitation	Charge	m/z		Grey proteins: proteins were detected with only 1 unique peptide (these proteins were excluded from further analysis and annotation)
POPTR_0001s03250.1	Unknown	AT1G16080.1	2	ALQEMGSGQDLLVK	36.98	True	2	744.889
				GLGDADQVLAYFAVSK	58.67	True	2	827.427
POPTR_0001s06530.1	NADPH-quinone oxidoreductase	AT3G27890.1	2	AAAIVSAGGSFGGGR	39.97	True	2	639.333
				ILQADSVLFASPEYNFSVTGPLK	38.04	True	3	832.771
POPTR_0001s08770.1	Translation elongation factor, mitochondrial	AT4G20360.1	7	HYAHVDCPGHADYVK	31.62	False	3	590.267
				KKPHVNIGTIGHVDHGK	33.19	True	2	919.012
				HYAHVDCPGHADYVK	75.42	False	2	884.895
				NTTVTGVEMFQK	55.96	True	2	677.836
				TGDTVDIVGLR	50.37	True	2	573.312
				GITINTATVEYETESR	111.21	True	2	892.438
				ILDEALAGDNVGLLLR	90.39	True	2	841.477
				QDQVDDEELLQLVELEVR	79.22	True	2	1085.55
POPTR_0001s11010.1	Luminal binding protein (BiP2) isoform A	AT5G42020.1	4	IINEPTAAAIAYGLDKK	66.44	False	2	894.497
				NQIDEIVLVGGSTR	40.85	True	2	750.903
				ITPSWVAFTDSER	57.45	True	2	754.872
				IINEPTAAAIAYGLDK	103.31	False	2	830.449
POPTR_0001s11600.1	Photosystem I chain III	AT1G31330.1	2	LYSPDSAPALAIK	40	True	2	673.372
				EIIIDVPLATGLIFR	83.41	True	2	835.497
POPTR_0001s12930.1	Transaldolase, putative	AT5G13420.1	2	GVTSNPAIFQK	73.25	True	2	581.317
				VTSVASFFVSR	43.4	True	2	600.324
POPTR_0001s13800.1	Chlorophyll a/b-binding protein type II precursor	AT3G61470.1	2	LTGTDVGYPGGLWFDPLGWGSGSPEK	64.84	True	2	1347.15
				WAMLGAAGIFIPEFLTK	97	True	2	933.003
POPTR_0001s14040.1	Heat shock protein 60-2	AT3G23990.1	3	NVVIEQSYGAPK	64.48	True	2	652.845
				IGVQIIQNALK	37.92	True	2	598.871
				AAVEEGIVPGGGAALLYASK	80.06	True	2	937.005
POPTR_0001s16300.1	Alanine aminotransferase	AT1G72330.1	3	ALVVINPGNPTGQVLAENNQK	137.36	True	2	1088.59
				CTILPQEDKIPAVVSR	46.42	True	2	947.507
				GEIVTLAQAVQEELK	120.47	True	2	814.447
POPTR_0001s20480.1	Translation initiation factor 4A	AT3G13920.1	2	GLDVIQQAQSGTGK	48.45	True	2	701.369
				VLITTDLLAR	64.35	True	2	557.844
POPTR_0001s22980.1	Calmodulin-like protein 6a	AT3G43810.1	2	DTDSEEELKEAFR	33.84	True	2	784.856
				VFDKDQNGFISAAELR	137.36	True	2	905.459
POPTR_0001s23310.1	Glycosyl hydrolase family protein	AT3G60130.1	14	AGVNKDGIEFYNK	87.57	True	2	727.866
				YQTDSNCIITGER	72.2	True	2	778.854
				FTGDGYDSGHFAPGR	137.36	True	2	792.346
				YQTDSNCIITGER	49	True	2	812.867
				VKYWITLNEPQK	34.56	True	2	759.918
				YWITLNEPQK	129.28	True	2	646.337
				DFAELCFK	94.02	True	2	515.239
				LPTFSPLDSINLK	55.53	True	2	722.906
				YGGFLSDNIVSDFR	137.36	True	2	795.383
				ELVNDRLPTFSPLDSINLK	48.06	True	2	1086.09
				DTYNNPVIYITENGYGEVVK	79.72	True	2	1144.56
				GLQPYATLFHWDVPQALEDK	137.36	True	2	1164.58
				GPSIWDTFTQDFPER	137.36	True	2	898.417
				YGGFLSDNIVSDFRDFAELCFK	52.61	True	3	867.408
POPTR_0001s25410.1	Tubulin beta-2/beta-3 chain	AT5G62690.1	3	INVYYNEASCGR	137.36	True	2	723.326
				NSSYFVEWIPNNVK	70.83	True	2	848.919
				LAVNLIPFPR	65.3	True	2	570.35
POPTR_0001s25630.1	Thiamine biosynthesis protein ThiC	AT2G29630.1	3	VHLSGDEPSFDNYDTSGPQNISPR	126.73	True	3	878.067
				VNANIGNSAVASSIEEEVYK	105.41	False	2	1047.52
				NTVDPSSPDFLPLPSFEQCFPK	49.48	True	2	1261.6
POPTR_0001s26020.1	Aminotransferase	AT2G13360.1	12	NNEDYRSPAVPAMTK	49.95	False	3	564.938
				AVCIVHNETATGVTNNLAK	97.9	False	2	1006.51
				AVCIVHNETATGVTNNLAK	76.33	False	2	1040.53
				LAVEAWGLK	40.68	False	2	493.787
				MDEWGVDVALTGSQK	119.43	False	2	826.385
				YNLSLGLGLNK	52.11	False	2	596.34
				MDEWGVDVALTGSQK	137.26	False	2	818.387
				ALSLPTGMGIVCASPK	84.98	False	2	801.423
				NHLFVPGPVNIPESVLR	137.27	True	2	944.524
				ALSLPTGMGIVCASPK	37.5	False	2	835.435
				LGTFWPYTPSIQLLYGLR	90.61	True	2	1063.08
				IGHLGNLNELQLLGCLAGVEMILK	49.23	False	3	869.144
POPTR_0001s26970.1	Ribosomal protein L1	AT3G63490.1	2	NAGADLVGGEDLIQQIK	44.94	True	2	870.958
				ADFSEEDLLVNLLAAVK	32.36	True	2	923.992
POPTR_0001s29670.1	Tubulin alpha chain	AT4G14960.2	5	SLDIERPTYTNLNR	31.34	True	2	846.437
				CGINYQPPTVVPGGDLAK	85.04	True	2	943.475
				TVGGGDDAFNTFFSETGAGK	137.36	True	2	989.444
				TIQFVDWCPTGFK	103.42	True	2	799.887
				AVFVDLEPTVIDEVR	40.87	True	2	851.456
POPTR_0001s30950.1	Cathepsin L-like proteinase	AT1G47128.1	4	KAVANQPVSVAIEAGGR	54.68	True	3	556.312
				AVANQPVSVAIEAGGR	137.36	True	2	769.918
				VVTIDGYEDVPQNDEK	137.36	True	2	910.929
				NSWGPAWGENGYIR	137.36	True	2	803.873
POPTR_0001s31700.1	Actin	AT5G09810.1	6	GEYDESGPSIVHR	31.77	True	2	723.335
				IWHHTFYNELR	42.39	True	3	505.921
				AVFPSIVGRPR	42.69	True	2	599.856
				VAPEEHPVLLTEAPLNPK	137.36	True	2	977.534
				NYELPDGQVITIGAER	137.36	True	2	887.951
				LAYVALDYEQELETAK	137.36	True	2	928.468
POPTR_0001s32770.1	Glycine hydroxymethyltransferase	AT4G13930.1	4	NAVFGDSSALAPGGVR	48.4	True	2	759.386
				ISATSIYFESLPYK	44.08	True	2	809.921
				YYGGNEYIDQIENLCR	102.26	True	2	1003.95
				WGVNVQPYSGSPANFAAYTAVLQPHDR	41.28	True	3	982.481
POPTR_0001s34950.3	Carbonic anhydrase	AT3G01500.1	7	SGFIHFK	39.22	True	2	418.226
				NPGLYSELAK	32.27	True	2	546.29
				GGYYDFVK	37.43	True	2	474.726
				EAVNVSLGHLLTYPFVR	85.85	True	2	958.024
				GLMSFPYDGTTSTDFIEDWVK	32.13	True	2	1213.05
				GLMSFPYDGTTSTDFIEDWVK	134.78	True	2	1205.05
				GSFELWGLEYSLSPSLSV	47.46	True	2	985.989
POPTR_0001s35230.1	Ribosomal protein 50S	AT3G27830.1	3	TLVDYLQDK	34.66	True	2	547.789
				LGAEISSLTLEEAR	44.7	True	2	744.898
				TEFDVVIEEVPSNVR	65.8	True	2	866.937
POPTR_0001s39630.1	Polyphenol oxidase		2	SPLYDPLR	41.57	True	2	480.761
				SATEKEDEDEVLVIEGIEYEENQLIK	50.3	True	3	1008.16
POPTR_0001s40480.1	Glycolate oxidase	AT3G14420.1	2	AADSGLASYVAGQIDR	36.77	True	2	797.396
				FTLPPFLTLK	41.42	True	2	588.855
POPTR_0001s47210.1	Fructose-bisphosphate aldolase	AT4G26530.1	6	GILAADESTGTIGKR	62.43	False	2	744.903
				LSSINVENIESNR	58.34	True	2	737.878
				YTGGGAGGLASESLFEK	44.72	True	2	822.399
				IGPTEPSELSIQQNAQGLAR	137.36	True	2	1055.05
				GVVELAGTNGETTTQGFDSLGAR	137.36	True	2	1140.55
				ALPYLSGVILFEETLYQK	137.36	True	2	1042.57
POPTR_0002s00490.1	Fructose-6-phosphate 1-phosphotransferase	AT1G20950.1	6	NPGPLQFDGPGADSK	114.27	True	2	750.358
				VEFGDVTTCADPADVHAISR	68.85	True	3	720.671
				VNSQLISNVCTDALSAEK	54.66	True	2	974.981
				NQFVETNVGFDTICK	79.2	True	2	886.424
				VNSQLISNVCTDALSAEK	116.41	True	2	974.983
				NQFVETNVGFDTICK	137.36	True	2	886.417
				SLYQPGLPPCLQGTTVR	59.98	True	2	943.991
				TLEITDDILETYK	59.36	True	2	777.399
POPTR_0002s00840.1	GAPDH	AT1G42970.1	8	AAALNIVPTSTGAAK	93.43	False	2	692.893
				VVAWYDNEWGYSQR	99.85	True	2	886.904
				VPTPNVSVVDLVVNVEKK	100.99	True	3	646.042
				WPGVAAAGSGDPLEDFCK	73.34	True	2	938.929
				VPTPNVSVVDLVVNVEK	70.94	True	2	904.511
				WPGVAAAGSGDPLEDFCK	137.36	True	2	972.942
				GVLDVCDVPLVSVDFR	134.57	True	2	895.46
				GVLDVCDVPLVSVDFR	39.28	True	2	929.472
POPTR_0002s01080.1	Catalase	AT4G35090.1	5	APGVQTPVIVR	124.68	True	2	568.843
				LGPNYLQLPANAPK	111.02	True	2	748.416
				GPILLEDYHLVEK	62.83	True	2	763.415
				TWPEDILPLQPVGR	47.5	True	2	810.94
				EGNFDLVGNNFPVFFIR	137.36	True	2	992.998
POPTR_0002s01320.1	Cell division protein ftsH homolog	AT5G42270.1	2	GQAGGLTFFAPSEER	112.92	True	2	783.88
				TPGFTGADLQNLMNEAAILAAR	37.3	True	3	758.722
POPTR_0002s01650.1	Glutathione S-transferase	AT3G03190.1	4	SLYGTDILSK	45.37	True	2	548.797
				FLAGDEFSFADLSHLPNGDYLVNSTDK	45.15	True	3	991.47
				ANIDQWVETDGQTFGPPSGDLVHDLLFSSVPVDEALIKK	70.25	True	4	1060.29
				ANIDQWVETDGQTFGPPSGDLVHDLLFSSVPVDEALIK	126.04	True	3	1370.68
POPTR_0002s01740.1	Plastocyanin	AT1G76100.1	4	GEYTFYCSPHQGAGMVGK	45.9	True	2	1002.93
				ISMSEEDLLNAK	137.36	False	2	683.332
				GEYTFYCSPHQGAGMVGK	137.36	True	2	994.934
				NNAGFPHNVLFDEDAVPSGVDVSK	80.03	True	2	1264.6
POPTR_0002s05390.1	mRNA-binding protein, putative	AT3G63140.1	3	NMHFYAEPR	52.73	True	2	582.766
				LCAQAAGLPVEIVHYDPK	51.92	True	3	661.012
				DLSSMLTLAVENPEAASGR	48.09	True	2	980.985
POPTR_0002s05640.1	Aldo/keto reductase family protein	AT1G06690.1	2	GIPLASNQVNYSLIYR	47.87	True	2	904.487
				FSFGAINSETLLGR	79.16	True	2	756.394
POPTR_0002s07290.1	Alcohol dehydrogenase, class III	AT1G77120.1	6	IIGVDLNPSR	64.83	True	2	542.311
				SEESNMCDLLR	49.41	True	2	677.291
				FITHSIPFSEINK	49.41	True	2	766.907
				DHDKPVQQVIIEMTDGGVDR	119.27	True	3	751.368
				GHTVAVFGLGAVGLAAAEGAR	68.27	True	2	962.527
				AAVAWEAAKPLSIEEVEVAPPQANEVR	115.42	True	3	958.837
POPTR_0002s08010.1	Protease family S9b protein	AT1G21680.1	5	STHLLLENVK	32.95	True	2	577.331
				NEFIQLTR	31.74	True	2	510.777
				SVEDNWISVYK	45.63	True	2	670.329
				LTPHGIADFSPAVSPSGVYTAVASYGER	78.08	True	3	950.474
				IAYVDFPGLYVVDR	48.08	True	2	813.929
POPTR_0002s08260.1	Protein disulfide-isomerase precursor	AT1G77510.1	8	VDANEDANKEIASQYDVK	93.58	True	3	670.321
				LDATANDIPSDTYDVK	38.78	True	2	869.41
				VVIVGVFPK	44.24	True	2	479.309
				VVVADSLDELVTK	129.8	True	2	694.387
				EDQVPLIVIQTTDGQK	61.61	True	2	892.473
				GFPTIVILR	33.36	True	2	508.318
				LFKPFDELFVDSK	51.02	True	3	528.948
				FSGEEFENFLAVAEK	82.97	True	2	858.908
POPTR_0002s08280.1	Delta-aminolevulinic acid dehydratase	AT1G69740.1	2	SSTGDEAYNDNGLVPR	117.94	True	2	847.883
				DVGVNSIVLFPK	37.07	True	2	644.368
POPTR_0002s12130.1	Aconitase	AT5G67360.1	3	AAHQDWSPAAIK	44.45	True	2	647.83
				SALMTTAYATYK	60.09	True	2	660.828
				LGVEPSPVVAAFSSR	73.23	True	2	758.41
POPTR_0002s12610.1	Subtilisin/kexin-related serine protease	AT5G67090.1	2	ALDPGLIYDVNSNDYVR	66.11	True	2	962.475
				FLGLTPQSLAWK	39.48	True	2	680.884
POPTR_0002s14730.1	Transketolase, putative	AT2G45290.1	14	HTPAGAAFEAEWNAK	137.36	True	2	800.38
				NPYWFNR	64.3	True	2	498.737
				ALPTYTPESPADATR	109.63	True	2	795.393
				QKLPQLPGTSIEGVEK	34.34	True	3	575.324
				VSIEAGSTFGWEK	82.43	True	2	705.848
				LPQLPGTSIEGVEK	64.51	True	2	734.405
				RFEGLGWHVIWVK	47.37	True	3	542.968
				FEGLGWHVIWVK	135.71	True	2	735.897
				GGYIISDNSSSNKPDVILIGTGSELEIAAK	51.58	True	3	1016.86
				VLPGLLGGSADLASSNMTLLK	137.36	True	2	1037.07
				VLPGLLGGSADLASSNMTLLK	92.61	True	2	1029.07
				VVSFVSWELFDEQSDAYK	58.51	True	2	1075.01
				VVSFVSWELFDEQSDAYKESVLPAAVEAR	56.98	True	3	1091.21
				TPGHPENFETPGVEVTTGPLGQGIANAVGLALAEK	137.36	True	3	1157.93
				VSIEAGSTFGWEK	63.3	True	2	705.848
POPTR_0002s17040.1	Hydroxyproline-rich glycoprotein family protein	AT4G01050.1	2	ELGDELKDIGR	40.65	True	2	622.826
				KQTLEQVDEFLTTK	46.12	True	2	840.444
POPTR_0002s19210.1	ADP-ribosylation factor	AT1G10630.1	2	QDLPNAMNAAEITDK	32.81	True	2	815.888
				DAVLLVFANK	37.54	True	2	545.318
POPTR_0002s22600.1	GAPDH A subunit	AT3G26650.1	9	KTFAEEVNEGFR	43.23	True	2	713.851
				AAALNIVPTSTGAAK	93.43	False	2	692.893
				TFAEEVNEGFR	51.35	True	2	649.804
				NPLDLPWK	82.84	True	2	491.771
				AVALVLPTLK	137.36	True	2	512.842
				VIAWYDNEWGYSQR	137.36	True	2	893.912
				YDSTLGIFDADVKPVGDNAISVDGK	38.86	True	3	866.096
				VPTPNVSVVDLVVQVSK	81.11	True	2	890.513
				GILSVCDEPLVSVDFR	52.37	True	2	937.473
POPTR_0002s23920.1	Glycosyl hydrolase family 38 protein	AT3G26720.1	3	VNALYSTPSIYTDLK	44.27	True	2	842.942
				LVASSLASLAESTSNIR	31.35	True	2	859.965
				SLGSTSQIFTGIFPR	61.47	True	2	805.929
POPTR_0002s25510.2	Photosystem I reaction center subunit IV A	AT2G20260.1	4	SAEEGASPPAATTEPAVAEAPKPKPPPIGPK	33.92	True	3	998.191
				FNKVNYANVSTNNYALDEIEEVK	33.83	True	3	892.103
				VNYANVSTNNYALDEIEEVK	137.36	True	2	1143.05
				ESYWFNGVGSVVAVDQDPR	100.33	True	2	1063
POPTR_0003s08760.1	Glycine cleavage system protein H precursor	AT1G32470.1	3	LSETPGLINK	71.22	True	2	536.305
				VKPSNPSELQSLLGPK	137.36	True	2	847.476
				SPYEEGWMIK	69.82	True	2	620.289
POPTR_0003s09830.1	Phosphoribulokinase	AT1G32060.1	11	KLTCSYPGIK	44.64	False	2	583.815
				RLTSVFGGAAEPPR	33.82	True	3	486.6
				KPDFDAYIDPQK	116.94	False	2	718.856
				LTSVFGGAAEPPR	54.52	True	2	651.345
				FYGEVTQQMLK	125.25	False	2	672.337
				ANNFDLMYEQVK	137.36	True	2	736.348
				IRDLFEQIVASR	79.19	True	2	723.906
				DGTAVEKPIYNHVTGLLDPPELIKPPK	135.36	True	4	736.156
				GGNPDSNTLISDTTTVICLDDYHSLDR	47.7	False	3	1016.47
				QYADAVIEVLPTQLIPDDNEGK	137.36	False	2	1214.61
POPTR_0003s10720.1	Serine-type endopeptidase	AT2G43090.1	2	TGDLITIELAESK	108.46	True	2	695.374
				LGSYALIGLPATYK	55.54	True	2	733.916
POPTR_0003s16610.1	Peptidyl-prolyl cis-trans isomerase cyclophilin-type family protein	AT5G13120.1	2	VYFDIGIGNPVGR	64.48	True	2	703.874
				VVIGLYGDDVPQTVENFR	112.36	True	2	1011.02
POPTR_0003s17670.1	Glutathione-disulfide reductase, putative	AT3G24170.1	2	VAGPNEVELTQLDGTK	126.9	True	2	835.93
				TNIPSIWAAGDVTNR	136.68	True	2	807.915
POPTR_0003s20870.1	Chaperonin precursor	AT3G13470.1	9	DTTTIVGDGSTQEAVNKR	129.04	True	2	946.468
				VVAAGANPVLITR	69.26	False	2	640.887
				NLIEAAEQDYEREK	56.77	True	2	854.411
				NLIEAAEQDYER	57.17	True	2	725.846
				EVELEDPVENIGAK	126.47	False	2	771.387
				AAVEEGIVVGGGCTLLR	44.29	False	2	850.952
				SADNSLYVVEGMQFDR	36.59	False	2	915.918
				TNDLAGDGTTTSVVLAQGLIAEGVK	95.86	False	2	1215.64
				DLISILEDAIR	71.67	True	2	629.355
POPTR_0004s01220.1	Adenylyl-sulfate reductase (glutathione)	AT4G21990.1	2	SEIPVVQVDPVFEGLDGGAGSLIK	49.82	True	2	1213.64
				QELQLGSFPTILFFPK	113.71	True	2	933.013
POPTR_0004s01320.1	Glyoxalase I homolog	AT1G11840.1	2	ITSFLDPDGWK	36.86	True	2	639.821
				DPDGYAFELIQR	117.41	True	2	712.346
POPTR_0004s01470.1	ATP synthase gamma chain 1	AT4G04640.1	2	GLCGGFNNYLIK	32.08	True	2	678.342
				SEPVIHTLLPLSPK	36.94	True	2	765.947
POPTR_0004s09910.1	RuBisCO small chain 1A	AT1G67090.1	4	QVQCISFIAAKPK	137.36	True	2	745.412
				QVQCISFIAAKPK	107.66	True	2	779.425
				WVPCLEFELEK	54.09	False	2	725.359
				WVPCLEFELEK	73.15	False	2	759.37
POPTR_0004s10120.1	Multifunctional chaperone (14-3-3 family)	AT3G02520.1	4	IISSIEQKEESR	80.8	False	2	709.876
				TVDSEELTVEER	51.32	True	2	703.833
				SAQDIALTELAPTHPIR	44.09	True	2	916.996
				QAFDEAISELDTLGEESYK	52.18	True	2	1073
POPTR_0004s10500.1	Endo-1,3-beta-glucanase	AT5G15870.1	3	LYTEDFTGENR	32.49	True	2	672.806
				DSDVTVLDDFK	31.67	True	2	627.298
				GIKEESYGEIVDALVK	31.62	True	2	875.463
POPTR_0004s14960.1	Metalloendoprotease HMP1 (insulinase superfamily)	AT3G19170.1	5	GVYSQPDNILGR	41.44	True	2	659.84
				IWFYGDDDPTER	48.93	True	2	757.334
				TLDVYDGSGAFLR	75.77	True	2	707.354
				AIIGTIGDVDSYQLADAK	62.73	True	2	925.478
				VDQDWAGVSSSLEEIR	69.08	True	2	895.931
POPTR_0004s16920.1	Latex plastidic aldolase-like protein	AT4G38970.1	8	RLASIGLENTEANR	137.36	False	2	772.412
				LASIGLENTEANR	137.36	False	2	694.362
				ATPEQVAEYTLK	51.98	True	2	675.35
				TWGGRPENVNAAQEALLIR	137.36	True	2	1048.05
				VDKGLVPLAGSNDESWCQGLDGLASR	44.28	False	3	915.447
				GLVPLAGSNDESWCQGLDGLASR	137.36	False	2	1201.57
				YAAISQDNGLVPIVEPEILLDGEHGIDR	57.23	True	3	1011.85
				GLVPLAGSNDESWCQGLDGLASR	100.73	False	2	1235.59
POPTR_0004s17530.1	Triosephosphate isomerase	AT2G21170.1	3	HVIGEDDQFIGKK	32.56	True	3	495.927
				IIYGGSVNGGNCAELAK	61.51	True	2	861.926
				GGAFTGEISVEQLK	37.54	True	2	718.374
POPTR_0004s18190.1	Glycerate dehydrogenase	AT1G68010.1	4	AFSNMAVGYNNVDVNAANK	137.36	True	2	999.97
				GPVVDEVALVEHLK	137.36	True	2	752.92
				AGLYDGWLPHLFVGNLLK	33.04	True	3	671.703
				TILSVEDIIALIGDK	137.36	True	2	800.463
POPTR_0004s20220.1	Methionine synthase II (cobalamin-independent)	AT5G17920.1	4	AAGASWIQFDEPK	37.34	True	2	710.349
				AGITVIQIDEAALR	84.77	False	2	735.417
				SVTGFGFDLVR	54.55	True	2	599.316
				FALESFWDGK	30.85	False	2	600.29
POPTR_0005s01370.1	Unknown	AT1G09340.1	4	ASQQVFNISGEK	41.38	False	2	654.332
				GKAPITQQLPGESDQDYADFSSK	35.4	True	3	828.061
				APITQQLPGESDQDYADFSSK	137.36	True	2	1149.03
				EAVEVEPILDALPK	136.3	False	2	761.921
POPTR_0005s05450.1	NAD-dependent epimerase/dehydratase family protein	AT5G28840.1	2	VVGTQAPVQLGSLR	127.86	True	2	712.914
				ESDAWPAEPQDAYGLEK	63.41	True	2	953.428
POPTR_0005s09860.1	Acetylornithine aminotransferase	AT1G80600.1	4	VFFTNSGAEANEAAIK	116.06	True	2	834.914
				TAAVFVEPIQGEGGIYSATK	135.92	True	2	1019.53
				AVADQAHVLTHVSNVYYSVPQVELAK	43.43	True	3	946.83
				TACDDAGALLVFDEVQCGLGR	137.36	True	2	1134.02
POPTR_0005s11500.1	Unknown	AT5G66190.1	12	RLVYTNEQGEIVK	137.36	True	2	774.921
				LVYTNEQGEIVK	34.9	True	2	696.871
				KAEQWNVEVY	82.3	True	2	633.311
				EGQSIGVIPDGIDK	30.14	False	2	714.372
				LYSIASSAIGDFGDSK	95.62	False	2	815.901
				ITGDDAPGETWHMVFSTEGEVPYR	35.22	False	3	904.074
				DGIDWLEYK	71.92	True	2	569.774
				GIDEIMVSLAAK	67.69	True	2	623.839
				ITGDDAPGETWHMVFSTEGEVPYR	73.23	False	2	1347.61
				MAEYAEELWELLKK	76.69	False	2	876.946
				DPNATIIMLGTGTGIAPFR	46.57	True	2	973.013
				MAEYAEELWELLK	64.3	False	2	812.899
POPTR_0005s11600.1	Naringenin 3-dioxygenase	AT3G51240.1	2	LSIATFQNPAPDATVYPLK	47.38	True	2	1023.55
				EIVTFFSYPIR	47.16	True	2	686.367
POPTR_0005s12770.1	Quinone reductase family protein	AT4G36750.1	2	EANETELALAEHQGK	137.36	True	2	820.398
				GVDGVEGVEAFLYR	130.02	True	2	755.879
POPTR_0005s13860.1	O2 evolving complex 33kD protein	AT5G66570.1	7	GGSTGYDNAVALPAGGR	40.81	False	2	781.88
				FEEKDGIDYAAVTVQLPGGER	86.05	False	2	1147.57
				DGIDYAAVTVQLPGGER	69.97	False	2	880.943
				VPFLFTIK	47.44	False	2	482.796
				SKPETGEIIGVFESLQPSDTDLGAK	36.01	True	3	873.444
				LTYTLDEIEGPFEVSPDGTIK	137.36	True	2	1162.58
				LTYTLDEIEGPFEVSPDGTIKFEEK	117.1	True	3	953.138
POPTR_0005s15660.1	RuBisCO small chain 1A	AT1G67090.1	4	QVQCISFIASKPK	137.36	True	2	753.409
				QVQCISFIASKPK	91.23	True	2	787.422
				WVPCLEFELEK	54.09	False	2	725.359
				WVPCLEFELEK	73.15	False	2	759.37
POPTR_0005s17350.1	Ascorbate peroxidase, putative	AT4G09010.1	6	ATFLASAIR	52.1	True	2	475.276
				LSSMGQQINYEAYTYPVR	80.02	True	2	1068.5
				SRETVSQTDYEVDLITTLTK	36.76	True	3	767.06
				GSLLYSAYGSSGQWGLFDR	137.36	True	2	1032.5
				ETVSQTDYEVDLITTLTK	137.36	True	2	1028.52
				GLSAALNLIEEAKEEIDSYSK	36.22	True	3	760.724
POPTR_0005s22860.1	Aldo/keto reductase family protein	AT1G06690.1	3	GVPLAANQVNYSLIYR	71.03	True	2	889.478
				SLAQDIIPLGFAQTIGK	35.98	True	2	886.499
				LGLGAWSWGDTGYWNNSEWDDAK	55.64	True	2	1314.57
POPTR_0005s25480.1	Iron(III)-zinc(II) purple acid phosphatase precursor	AT2G27190.1	6	TVTHYELNPTK	135.12	True	2	651.837
				THAYFGWHR	35.05	True	3	392.19
				NQDGYAVEADSVWLHNR	46.19	True	3	658.641
				TVLYWAENSELK	82.04	True	2	726.87
				ISNVAYNIVNGLCAPIR	42.98	True	2	937.5
				GQTLLFVGDLSYADDYPFHDNSR	49.05	True	3	877.409
POPTR_0005s26080.1	Chlorophyll a/b-binding protein 2	AT2G34430.1	6	TTKPVPSGSPWYGPDR	53.86	True	2	872.935
				GPLENLADHLSDPVNNNAWAYATNFVPGK	44.85	True	3	1042.17
				YLGPFSGEPPSYLTGEFPGDYGWDTAGLSADPETFAK	137.36	False	3	1313.93
				WAMLGALGCVFPELLSR	43.37	False	2	960.496
				IAGGPLGEVTDPIYPGGSFDPLGLADDPEAFAELK	137.36	False	3	1176.92
				WAMLGALGCVFPELLSR	82.27	False	2	994.508
POPTR_0005s26740.1	Plastocyanin	AT1G76100.1	5	GEYSFYCSPHQGAGMVGK	64.06	True	2	995.922
				ISMSEEDLLNAK	137.36	False	2	683.332
				GEYSFYCSPHQGAGMVGK	123.66	True	2	987.926
				GETFEVALSNK	133.8	True	2	597.803
				NNAGFPHNIVFDEDSIPSGVDASK	137.36	True	2	1265.59
POPTR_0006s03660.1	Glutamate synthase, ferredoxin-dependent	AT5G04140.1	34	SPFAIYHR	89.49	False	2	495.761
				ETHEAIAIAMNR	32.39	False	2	678.339
				LIGEANDYVGK	125.81	False	2	589.806
				MPTVTIEQAQK	85.43	False	2	623.328
				VTAPVGQMQLK	44.82	True	2	586.329
				FCTGGMSLGAISR	44.1	False	2	686.82
				VEPAISIVQR	103.72	True	2	556.327
				NGSQLLVLSDR	133.13	False	2	601.329
				WAESEGIGSFDK	44.01	False	2	663.304
				DALTALGCMEHR	58.39	False	2	687.318
				LVAEAGIGTVASGVAK	137.36	False	2	721.913
				GNADVIQISGHDGGTGASPISSIK	137.36	True	2	1141.07
				FCTGGMSLGAISR	92.4	False	2	678.823
				LENYGFIQFRPGGEYHGNNPEMSK	42.32	False	3	928.764
				SENAFSIYQQHLANRPVNVLR	63.89	True	3	819.431
				FAQVTNPAIDPLR	58.33	False	2	721.393
				LDDIIGHTDLLR	102.7	True	2	690.877
				FLGHNGEINTIQGNLNWMQSR	30.43	False	3	815.728
				EVIVNIFK	31.65	True	2	481.289
				LFYSDLQNDIYK	137.36	True	2	759.877
				FLGHNGEINTIQGNLNWMQSR	34.26	False	3	810.397
				AANSESWGNELYFCSLSNR	128.44	True	2	1102.99
				ETMPNIEQVFVR	42.85	True	2	731.871
				ASDSANLDSAAELLIR	137.36	False	2	823.423
				YPEVVDFYDYYK	137.36	False	2	800.864
				TVDNFVYVASEVGVVPMDESK	35.28	False	2	1151.05
				TQHLDLSYIMSSVGLPK	137.36	True	2	944.994
				TVDNFVYVASEVGVVPMDESK	55.28	False	2	1143.05
				QEGLEVLGWRPVPVNTSVVGFYAK	136.52	True	3	882.473
				SDDLEPTRPAIPILLAVGAVHQHLIQNGLR	109.76	True	4	811.705
				NQDVHSNGPVLDDVVLADPEILDAIENEK	136.81	True	3	1053.52
				NSKPGVPLISPPPHHDIYSIEDLAQLIYDLHQVNPK	85.02	False	5	809.831
				FGVTPTFLVNAVQLEIK	79.99	True	2	938.531
				GNILEDGPENASQVILSSPVLNEGELELLLK	73.83	True	3	1097.58
				LVAEAGIGTVASGVAK	74.11	False	2	721.914
				ASDSANLDSAAELLIR	88.34	False	2	823.423
				LVAEAGIGTVASGVAK	102.41	False	2	721.914
				ASDSANLDSAAELLIR	137.36	False	2	823.423
POPTR_0006s08710.1	Nitrogen metabolic regulation protein	AT2G37660.1	3	AFDLASKPEGTGTPANDFK	43.19	True	2	983.479
				ELLVGKDDELLQTETR	137.36	True	2	929.99
				GRPEFYFEDGAFPEQVDWIGQK	70.75	True	3	872.41
POPTR_0006s11570.1	Monodehydroascorbate reductase	AT3G52880.1	4	EAVAPYERPALSK	35.07	True	2	715.884
				EIDDADKLVEAIK	73.88	False	2	729.887
				VQPPVENLDVLTK	52.22	True	2	726.408
				TSISDVYAVGDVATFPLK	31.63	True	2	941.991
POPTR_0006s11800.1	Phosphopyruvate hydratase	AT2G36530.1	4	GNPTVEADVTTSDGVLSR	137.36	True	2	909.445
				VQIVGDDLLVTNPK	49.44	True	2	755.926
				AAVPSGASTGVYEALELR	85.51	False	2	895.966
				SFVSEYPIVSIEDPFDQDDWEHYAK	67.71	True	3	1006.12
POPTR_0006s11860.1	Pyruvate kinase, putative	AT3G52990.1	2	LGDLYQTQIFAK	30.18	True	2	698.876
				IDFLSLSYTR	47.85	True	2	607.824
POPTR_0006s12740.1	Cell division cycle protein 48 homolog	AT5G03340.1	2	LDQLIYIPLPDEESR	40.1	True	2	900.972
				NAPSIIFIDEIDSIAPK	48.3	True	2	921.996
POPTR_0006s12870.1	Phenylalanine ammonia-lyase PAL3	AT2G37040.1	3	EINSVNDNPLIDVSR	64.1	False	2	842.927
				TSPQWLGPQIEVIR	31.28	True	2	812.444
				LLFAQFSELVNDFYNNGLPSNLTASR	37.35	True	3	977.493
POPTR_0006s14230.1	Unknown	AT1G19130.1	2	DYNISPDSMVAK	30.3	True	2	670.313
				FPNYEPLISLLTLPE	99.46	True	2	873.47
POPTR_0006s17940.1	Fructose-1,6-bisphosphate aldolase	AT2G36460.1	9	KGGVLPGIK	30.94	True	2	434.785
				GILAADESTGTIGKR	62.43	False	2	744.903
				TASGKPFVDVLK	46.1	False	2	631.361
				LSSINVENVEENR	54.14	False	2	751.876
				ANSEATLGTYQGDAAPGEGASESLHVK	130.19	True	3	887.418
				VDKGTVELPGTNGETTTQGLDGLGQR	36.39	True	3	881.777
				GTVELPGTNGETTTQGLDGLGQR	137.36	True	2	1151.07
				IGLTEPSELAIHENAYGLAR	59.47	True	2	1077.56
				TVPAAVPAIVFLSGGQSEEEATR	137.36	True	2	1165.1
POPTR_0006s18240.1	GDSL-like lipase/acylhydrolase	AT5G45670.1	3	KIAVFGLIR	133.3	False	2	508.834
				SEYVYWDGAHFTEAK	53.56	True	2	901.904
				VNYLPYGVDFPLGATGR	74.23	True	2	919.974
POPTR_0006s24570.1	P-protein subunit of glycine decarboxylase enzyme complex	AT4G33010.1	5	CADAHAIADAAYK	63.68	True	2	722.829
				RLENYYPILFR	73.19	True	2	742.406
				EYAAFPASWLR	46.09	True	2	655.83
				VFSGGKPVPFTAASLAPEVQNVIPSGLTR	38.15	True	3	980.536
				LGTVEVQGLPFFDTVK	31.29	True	2	875.473
POPTR_0007s04700.1	Regulator of chromosome condensation (RCC1)	AT5G63860.1	2	LGHGNSSDLFTPQPIK	32.15	True	2	855.943
				NQNGQLGLGTTEDSLVPQK	67.91	True	2	1000.01
POPTR_0007s07680.1	Porphobilinogen deaminase	AT5G08280.1	3	YPSLSVEENFR	30.26	True	2	670.829
				DAGKELLSQAGPGFFDR	51.47	True	2	904.451
				ATLLALAGLK	32.81	True	2	485.818
POPTR_0007s08390.1	Elongation factor 2, putative	AT1G56070.1	4	NATLTNEKEVDAHPIR	64.05	True	2	904.466
				ILSEEFGWDKDLAK	78.3	True	2	825.921
				AYLPVVESFGFSGTLR	70.89	True	2	871.958
				STLTDSLVAAAGIIAQEVAGDVR	137.36	True	3	753.072
POPTR_0007s12070.1	O2 evolving complex 33kD protein	AT5G66570.1	6	RLTYEEIQSK	34.01	True	2	633.837
				GGSTGYDNAVALPAGGR	40.81	False	2	781.88
				FEEKDGIDYAAVTVQLPGGER	86.05	False	2	1147.57
				SKPETGEVIGVFESVQPSDTDLGAK	46.34	True	3	864.1
				DGIDYAAVTVQLPGGER	69.97	False	2	880.943
				VPFLFTIK	47.44	False	2	482.796
POPTR_0008s03810.1	Phenylalanine ammonia-lyase PAL2	AT2G37040.1	3	LHEIDPLQKPK	31.61	True	2	659.379
				EINSVNDNPLIDVSR	64.1	False	2	842.927
				TSPQWLGPLIEVIR	47.48	True	2	804.958
POPTR_0008s04230.1	ADR12-2 protein	AT1G07930.1	4	YYCTVIDAPGHR	137.36	True	2	726.339
				IGGIGTVPVGR	55.58	True	2	513.309
				LPLQDVYK	76.13	True	2	488.278
				VETGVIKPGTVVTFGPTGLTTEVK	119.43	True	3	810.787
POPTR_0008s05640.1	Triosephosphate isomerase, cytosolic	AT3G55440.1	4	EAGSTVEVVAAQTK	51.62	True	2	695.364
				VIACVGETLEQR	36.4	False	2	687.855
				WLQENTSPEVAATTR	66.94	True	2	851.922
				VSNWADVVLAYEPVWAIGTGK	137.36	False	2	1138.09
POPTR_0008s05870.1	RuBisCO activase	AT2G39730.1	8	GTFYGQAAQQVK	34.36	False	2	649.33
				WVSGVGVESIGK	129.96	True	2	609.329
				SFQCELVFAK	93.68	False	2	614.805
				MCCLFINDLDAGAGR	60.38	False	2	864.878
				IGVCIGIFK	69.44	False	2	503.791
				VPLILGIWGGK	92.42	True	2	576.86
				LVDTFPGQSIDFFGALR	77.65	False	2	941.988
				VPIIVTGNDFSTLYAPLIR	91.13	False	2	1045.09
POPTR_0008s06720.1	Chlorophyll a/b-binding protein	AT2G40100.1	4	NLAGDVIGVR	66.44	True	2	507.29
				VDATEVKPTPFQPYSEVFGLQR	46.81	True	3	836.762
				LYPGGYFDPLGLASDPEK	47.69	True	2	969.977
				GFDPFALGKPAEYLQFDLDSLDQNLAK	136.03	True	3	1004.84
POPTR_0008s08410.1	Phosphoglycerate kinase	AT3G12780.1	14	VILSSHLGRPK	117.24	False	2	603.868
				ADLNVPLDENQK	49.64	True	2	678.343
				SVGDLTAADLK	49.37	False	2	545.291
				GVTTIIGGGDSVAAVEK	61.61	False	2	787.424
				ELDYLVGAVSNPK	62.19	True	2	702.87
				FLKPSVAGFLLQK	37.96	True	2	724.437
				FSLAPLVPR	31.76	False	2	500.303
				LSELLGIQVVK	99.97	False	2	599.873
				IGVIESLLEK	38.68	False	2	550.831
				ELPGVLALDEVER	50.38	False	2	720.39
				GVSLLLPSDVVIADK	56.52	True	2	763.444
				TVPASAIPDGWMGLDIGPESVK	45.83	True	2	1128.56
				LVASLPEGGVLLLENVR	137.36	True	2	890.021
				TVPASAIPDGWMGLDIGPESVK	90.77	True	2	1120.56
POPTR_0008s11190.1	Heat shock protein, putative	AT2G04030.1	2	VFISDDFDGELFPR	49.67	True	2	828.898
				FLSVTEPSLLGDAGDLEIR	129.64	True	2	1016.53
POPTR_0008s12550.1	H+-transporting two-sector ATPase, putative	AT5G08680.1	11	IGLFGGAGVGK	38.36	True	2	488.284
				VGLTGLTVAEHFR	100.42	True	3	467.26
				VVDLLAPYQR	60.13	True	2	587.333
				GQPVLNTGSPITVPVGR	52.05	True	2	846.474
				FTQANSEVSALLGR	65.42	True	2	746.89
				LVLEVAQHLGESVVR	35.32	True	3	550.317
				IPSAVGYQPTLATDLGGLQER	126.33	True	2	1093.57
				QISELGIYPAVDPLDSTSR	137.36	True	2	1031.03
				TVLIMELINNVAK	101.52	True	2	729.422
				NLQDIIAILGMDELSEDDKLTVAR	41.28	True	3	891.464
				DAEGQDVLLFIDNIFR	114.02	True	2	932.975
POPTR_0008s15100.1	Photosystem I 20kD protein	AT1G03130.1	2	EQIFEMPTGGAAIMR	110.91	True	2	825.901
				EAPVGFTPPELDPSTPSPIFGGSTGGLLR	50.11	True	2	1448.74
POPTR_0008s16670.1	Malate dehydrogenase, cytosolic	AT5G43330.1	3	IVQGLSIDEFSR	133.91	True	2	682.36
				VLVVANPANTNALILK	66.43	True	2	825.5
				MELVDAAFPLLK	74.3	True	2	673.872
POPTR_0008s16890.1	Plastid-lipid associated protein PAP	AT3G23400.1	3	TTGNLSQLPPLEVPR	30.51	True	2	811.447
				IPDALRPPSNTGSGEFEVTYLDADTR	87.58	True	3	941.126
				LLPITLGQVFQR	43.47	True	2	692.918
POPTR_0008s19960.1	ADP-glucose pyrophosphorylase	AT5G19220.1	2	NVVIANSEGIQEADR	54.17	True	2	807.906
				AYLFNDYWEDIGTIR	54.44	True	2	938.45
POPTR_0009s01780.1	Beta-galactosidase, putative	AT2G28470.1	4	TGTGLCSAFLANFGTSDK	137.36	True	2	923.934
				STGGPFISTSYDYDAPLDEYGLTR	137.36	True	2	1313.1
				LCEEALVATDPVTSSLGQNLEATVYK	116.66	True	2	1404.7
				DGGLDVIETYVFWNAHEPVQNQYNFEGR	121.96	True	3	1099.84
POPTR_0009s02070.1	Ascorbate peroxidase, putative	AT1G07890.1	4	ELLSGEKEGLLQLPSDK	30.98	False	2	928.503
				YAADEDAFFADYSEAHLK	101.71	True	2	1031.95
				ALLSDPIFRPYVDK	31.45	True	2	817.448
				SGFEGPWTANPLIFDNSYFK	137.36	True	2	1145.54
POPTR_0009s05240.1	Aminotransferase 2	AT2G13360.1	14	NNEDYRSPAVPAMTK	49.95	False	3	564.938
				AVCIVHNETATGVTNNLAK	97.9	False	2	1006.51
				AVCIVHNETATGVTNNLAK	76.33	False	2	1040.53
				LAVEAWGLK	40.68	False	2	493.787
				MDEWGVDVALTGSQK	119.43	False	2	826.385
				YNLSLGLGLNK	52.11	False	2	596.34
				MDEWGVDVALTGSQK	137.26	False	2	818.387
				ALSLPTGMGIVCASPK	84.98	False	2	801.423
				NHLFVPGPVNIPEPVIR	137.36	True	2	949.535
				LGSGVAAACAYLQNNTPLIASR	137.36	True	2	1124.08
				ALSLPTGMGIVCASPK	37.5	False	2	835.435
				NCTQKEEWFSDTVTAVVVPPYIDSAEIVR	31.08	True	3	1118.55
				ILDDYSHPALFLVDGVSSICALDFR	68.56	True	3	941.804
				IGHLGNLNELQLLGCLAGVEMILK	49.23	False	3	869.144
POPTR_0009s07020.1	60S ribosomal protein L6	AT1G74050.1	2	VDISGVNVEK	31.31	True	2	530.287
				QLPSGLLLVTGPFK	125.14	True	2	735.439
POPTR_0009s07200.1	Dihydropyrimidinase	AT5G12200.1	2	KIPNGVNGIEER	31.49	True	2	663.361
				VVGEPVVSGLVLDDSGLWDSDFATASK	137.36	True	2	1382.19
POPTR_0009s09950.1	D-3-phosphoglycerate dehydrogenase, putative	AT4G34200.1	3	FASAISETGEIK	36.44	True	2	626.824
				LAVQLVSGGSGVK	52.28	True	2	607.858
				DFANVDCSYNLSPDELCTK	135.71	True	2	1124.48
POPTR_0010s03010.1	Glutamine synthetase	AT5G35630.1	6	TISKPIEHPSELPK	89.17	False	2	788.439
				AILNLSLR	32.48	False	2	450.286
				MEDLLNLDLTPYTDK	33.68	True	2	890.936
				WNYDGSSTGQAPGEDSEVILYPQAIFK	49.98	False	3	991.471
				WNYDGSSTGQAPGEDSEVILYPQAIFKDPFR	137.36	False	3	1163.22
				VIDEVPWFGIEQEYTLLQTNVK	72.12	True	2	1311.18
POPTR_0010s16330.1	S-adenosylmethionine synthase	AT1G02500.1	3	TIFHLNPSGR	37.38	True	2	571.309
				FVIGGPHGDAGLTGR	59.79	True	2	727.38
				NIGFTSDDVGLDADNCK	72.44	True	2	920.903
POPTR_0010s17860.1	Phosphoglycerate kinase I	AT3G12780.1	11	VILSSHLGRPK	117.24	False	2	603.868
				SVGDLTAADLK	49.37	False	2	545.291
				GVTTIIGGGDSVAAVEK	61.61	False	2	787.424
				ADLNVPLDDNQNITDDTR	65.69	True	2	1014.98
				FLKPSVSGFLLQK	33.88	True	2	732.432
				ELDYLVGAVSTPK	66.69	True	2	696.374
				FSLAPLVPR	31.76	False	2	500.303
				LSELLGIQVVK	99.97	False	2	599.873
				IGVIESLLEK	38.68	False	2	550.831
				ELPGVLALDEVER	50.38	False	2	720.39
				LVASLPDGGVLLLENVR	78.04	True	2	883.013
POPTR_0010s20060.1	Sedoheptulose	AT3G55800.1	3	GVFTNVISPSSK	32.53	True	2	618.334
				DQVAAAMGVYGPR	46.3	True	2	667.83
				LLFEVAPLGFLVEK	57.63	True	2	787.962
POPTR_0010s20810.1	26S proteasome regulatory complex, ATPase RPT4	AT2G39730.1	17	GTFYGQAAQQVK	34.36	False	2	649.33
				YLSEASLGEANQDSIDR	137.36	True	2	934.437
				LLEYGNMLVQEQENVKR	104.16	True	2	1040.03
				VPVAEGCTDPNAANFDPTAR	59.27	True	2	1051.48
				WGGLVTDMSDDQQDISR	137.36	True	2	969.927
				SFQCELVFAK	93.68	False	2	614.805
				LLEYGNMLVQEQENVK	55.49	True	2	961.978
				LLEYGNMLVQEQENVKR	65.52	True	2	1032.03
				VQLADKYLSEASLGEANQDSIDR	35.36	True	3	841.415
				YLSEASLGEANQDSIDRGTFYGQAAQQVK	38.41	True	3	1049.51
				WGGLVTDMSDDQQDISR	137.36	True	2	961.93
				MCCLFINDLDAGAGR	60.38	False	2	864.878
				LLEYGNMLVQEQENVK	46	True	2	953.981
				IGVCIGIFK	69.44	False	2	503.791
				EENPRVPIIVTGNDFSTLYAPLIR	37.86	True	3	905.487
				LVDTFPGQSIDFFGALR	77.65	False	2	941.988
				VPIIVTGNDFSTLYAPLIR	91.13	False	2	1045.09
POPTR_0010s22790.1	Chlorophyll a/b-binding protein, putative	AT3G54890.1	2	YKESELIHCR	30.01	True	3	468.23
				WAMLAVPGILVPEALGLGNWVK	33.57	True	2	1167.65
POPTR_0010s24290.1	Copper transport protein ATOX1-related	AT1G66240.1	3	GNVQPDAVLQTVSK	94.39	True	2	728.392
				MEGVESYDIDLK	55.11	True	2	699.827
				TAFWEAEAPAEPAKPAETVAAA	62.76	True	2	1114.55
POPTR_0010s26150.1	Pyruvate kinase	AT5G08570.1	3	GLIPLLAEGSAK	30.75	True	2	584.85
				ATDAESTEVILEAALK	39.59	True	2	830.933
				VENQEGVINFDEILR	120	True	2	887.951
POPTR_0011s00500.1	Thiamine biosynthetic enzyme	AT5G54770.1	3	VVVSSCGHDGPFGATGVK	137.36	True	2	887.431
				LFNAVAAEDLIVK	137.36	True	2	701.9
				EIVPGMIVTGMEVAEIDGAPR	93.79	True	2	1092.55
POPTR_0011s00650.1	Coproporphyrinogen III oxidase CPO/HEM13	AT1G03475.1	2	YFETDAPQDVPGAPR	54.78	True	2	831.89
				QWWFGGGTDLTPAYIFDEDVK	135.21	True	2	1223.07
POPTR_0011s02770.1	Chlorophyll a/b-binding protein 2	AT2G34430.1	5	TTKPVSSGSPWYGPDR	62.81	True	2	867.925
				YLGPFSGEPPSYLTGEFPGDYGWDTAGLSADPETFAK	137.36	False	3	1313.93
				WAMLGALGCVFPELLSR	43.37	False	2	960.496
				IAGGPLGEITDPIYPGGSFDPLGLADDPEAFAELK	70.49	True	3	1181.59
				WAMLGALGCVFPELLSR	82.27	False	2	994.508
POPTR_0011s09860.1	Malate dehydrogenase	AT1G53240.1	4	ANLSDAEITALTK	137.36	True	2	673.862
				ALEGADVVIIPAGVPR	46.73	False	2	788.955
				VAVLGAAGGIGQPLALLMK	50.79	True	2	890.031
				VPVAEVNVPVVGGHAGITILPLFSQATPK	105.15	True	3	970.885
POPTR_0012s00670.1	Caffeic acid 3-O-methyltransferase	AT5G54160.1	2	LLASYSILTCSLK	93.77	True	2	734.907
				GFEGLTSLVDVGGGTGAVVNTIVSK	105.03	True	2	1189.13
POPTR_0012s09570.1	GAPDH	AT1G13440.1	7	AGIALNDNYVK	30.79	False	2	589.314
				AASFNIIPSSTGAAK	46.46	False	2	717.882
				LVAWYDNEWGYSTR	137.36	False	2	880.407
				VPTVDVSVVDLTVR	92.44	False	2	749.926
				SYTPDLNIVSNASCTTNCLAPLAK	60.95	True	2	1305.63
				GILGYTDEDLVSTDFIGDNR	137.36	True	2	1100.52
				NPEEIPWGETGADYIVESTGVFTDKDK	75.97	True	3	999.803
POPTR_0012s10710.1	Acyl carrier protein	AT4G25050.1	2	KQLALTPETELTNESK	37.39	True	2	901.479
				QLALTPETELTNESK	39.33	True	2	837.432
POPTR_0012s10770.1	Clp protease ATP-binding subunit	AT5G50920.1	5	IASGDVPETIEGK	46.11	True	2	658.34
				VLENLGADPSNIR	32.45	True	2	699.372
				AIDLIDEAGSR	49.75	True	2	580.302
				LIGSPPGYVGYTEGGQLTEAVR	137.36	True	2	1132.58
				GSGFVAVEIPFTPR	32.59	True	2	738.895
POPTR_0012s10830.1	Glycosyl hydrolase, family 38	AT5G13980.1	7	FIHYVNQDGR	41.59	True	2	624.809
				YQYAHTWYK	59.67	True	2	630.296
				IPVINENVAVK	44.61	True	2	598.355
				VNALYSTPSIYTDAK	69.78	False	2	821.919
				TNTDSLADALAIAQHHDAVSGTSK	47.45	True	3	808.397
				DAGGKEIESQLLPLLK	30.23	True	2	855.984
				EIESQLLPLLK	67.11	True	2	641.884
POPTR_0013s09550.1	Drug exporter of the RND superfamily, putative	AT4G10300.1	2	VKVYPDGAEEPVEITAGDLVEFPK	40.5	True	3	868.113
				VYPDGAEEPVEITAGDLVEFPK	137.36	True	2	1188.09
POPTR_0013s10250.1	Peroxiredoxin 5, putative	AT3G52960.1	5	YALLAEDGVVK	136.19	True	2	589.326
				AIGCELDLSDKPVGLGVR	60.57	True	2	950.002
				VLNLEEGGAFTSSGAEDMLK	137.36	True	2	1034.5
				SILFAVPGAFTPTCSQK	40.42	True	2	912.47
				LPEATLSYFDSEGELQTTTISSLTSGKK	31.07	True	3	1001.84
POPTR_0013s10800.1	ATP synthase, beta subunit	ATCG00480.1	3	GIYPAVDPLDSTSTMLQPQIVGEEHYETAQR	69.13	True	3	1154.55
				GIYPAVDPLDSTSTMLQPQIVGEEHYETAQR	113.76	True	3	1149.22
				YKELQDIIAILGLDELSEEDR	30.31	True	3	821.426
POPTR_0013s14520.1	Cytochrome b6-f complex iron-sulfur subunit	AT4G03280.1	3	FICPCHGSQYNDQGR	90.28	True	2	919.887
				GDPTYLVVEKDR	120.71	True	2	696.361
				DALGNDIVVEQWLK	136.15	True	2	800.421
POPTR_0014s01960.1	Unknown	AT4G24220.2	2	VLAEQFGIEK	32.67	True	2	567.312
				NLLQAVVPIATNLR	45.75	True	2	761.458
POPTR_0014s01970.1	NAD dependent epimerase/dehydratase	AT4G24220.1	2	SFVSWLDK	48.38	True	2	491.255
				NVLQAVIPNAPNLR	39.85	True	2	759.94
POPTR_0014s02410.1	Cysteine proteinase	AT5G43060.1	5	KAVANQPVSVAIEGGGR	75.8	True	2	826.956
				AVANQPVSVAIEGGGR	88.51	True	2	762.909
				VVSIDSYEDVPENDETALKK	32.5	True	2	1126.05
				VVSIDSYEDVPENDETALK	46.91	True	2	1062
				DQGGCGSCWAFSTIAAVEGINK	137.36	True	2	1164.52
POPTR_0014s02650.1	Subtilase	AT5G67090.1	4	KTDLGIEPAPR	82.17	True	2	598.835
				SPIAATSLSPELSSK	37.9	True	2	744.398
				INPATPLDMGAGQVNPNK	137.36	True	2	918.966
				SAMITTADTMDNTMEPIKDIGFGNR	35.94	True	3	921.085
POPTR_0014s11580.1	CP12 domain-containing protein	AT3G62410.1	2	SIKEAEEACSGDAASGECAAAWDEVEELSAAASHAK	43.26	True	4	927.656
				EAEEACSGDAASGECAAAWDEVEELSAAASHAK	45.05	True	3	1127.14
POPTR_0014s14200.1	Chalcone synthase	AT5G13930.1	2	ASGPATILAIGK	79.99	True	2	549.829
				ATPANCVSQADYPDYYFR	136.92	True	2	1069.47
POPTR_0015s07330.1	Ribulose-phosphate 3-epimerase	AT5G61410.1	3	AGADIVSVHCEQSATIHLHR	55.79	True	3	734.365
				GVNPWIEVDGGVGPK	137.36	True	2	762.396
				VIEAGANALVAGSAVFGAPDYAEAIR	137.36	True	2	1266.66
				AGADIVSVHCEQSATIHLHR	30.02	True	3	734.367
POPTR_0015s07340.1	Chlorophyll a/b-binding protein 4	AT3G47470.1	2	WFVQAELVNGR	76.36	True	2	659.848
				QYSLPPNECGYPGGIFNPLNFAPTIEAK	82.01	True	3	1032.17
POPTR_0015s11320.1	Glutamate 1-semialdehyde aminotransferase	AT3G48730.1	2	IIGGGLPVGAYGGR	63.28	True	2	643.864
				AGSGVATLGLPDSPGVPK	35.31	True	2	811.94
POPTR_0015s12070.1	Calnexin homolog precursor	AT5G61790.1	3	KPEPVAETSNTEGSSEEKAEENEEPAPAR	57.97	True	3	1038.14
				YLRPQEAGWVPK	33.97	True	2	722.39
				ANFLSSEDFEPPLIPAK	84.71	True	2	937.978
POPTR_0015s14380.1	Enolase	AT2G36530.1	9	HAGWGVMASHR	137.36	True	2	604.789
				TYDLNFKEENNDGSQK	50.93	True	2	951.428
				KYGQDATNVGDEGGFAPNIQENK	102.91	True	3	818.049
				KIPLYQHIANLAGNK	63.53	True	2	840.482
				IEEELGSAAVYAGAK	137.36	True	2	754.384
				YGQDATNVGDEGGFAPNIQENK	100.26	True	2	1162.52
				AAVPSGASTGVYEALELR	85.51	False	2	895.966
				AVGNVNSIIGPALIGK	102.65	True	2	761.95
				SFVADYPIVSIEDPFDQDDWEHYAK	50.05	True	3	996.118
POPTR_0016s02620.1	Alpha-N-arabinofuranosidase	AT3G10740.1	3	AFVSEYAVTGK	79.39	True	2	586.303
				TVLTSSNLMDENSFANPK	56.98	True	2	992.468
				FPGGCFVEGEWLR	73.45	True	2	777.363
POPTR_0016s03630.1	Glutamate synthase, ferredoxin-dependent	AT5G04140.1	27	VIKEENVDDIER	101.28	False	2	729.874
				SPFAIYHR	89.49	False	2	495.761
				ETHEAIAIAMNR	32.39	False	2	678.339
				LIGEANDYVGK	125.81	False	2	589.806
				MPTVTIEQAQK	85.43	False	2	623.328
				FCTGGMSLGAISR	44.1	False	2	686.82
				NGSQLLVLSDR	133.13	False	2	601.329
				WAESEGIGSFDK	44.01	False	2	663.304
				LVAEAGIGTVASGVAK	137.36	False	2	721.913
				FCTGGMSLGAISR	92.4	False	2	678.823
				LENYGFIQFRPGGEYHGNNPEMSK	42.32	False	3	928.764
				GNADIIQISGHDGGTGASPISSIK	137.36	True	2	1148.08
				SENAFSIYQQHLSNRPVNVLR	34.64	False	3	824.762
				SVPVNTSVVGFYAK	53.96	False	2	734.395
				FAQVTNPAIDPLR	58.33	False	2	721.393
				FLGHNGEINTIQGNLNWMQSR	34.26	False	3	810.397
				ASDSANLDSAAELLIR	137.36	False	2	823.423
				YPEVVDFYDYYK	137.36	False	2	800.864
				TVDNFVYVASEVGVVPMDESK	55.28	False	2	1143.05
				FGVTPTFLVNADQLEIK	62.79	False	2	946.51
				NQDVHTNGPVLDDVVLADPEILDAINNEK	78.02	True	3	1053.19
				SEVLGMFYSDLQNDIYK	125.13	False	2	1011.48
				NSKPGVPLISPPPHHDIYSIEDLAQLIYDLHQVNPK	85.02	False	5	809.831
				NVAAGMTGGLAYILDEDDTLMPK	76.16	True	2	1198.08
				NILEVGPENASQVILSSPVLNEGELELLLK	103.61	False	3	1073.26
				LVAEAGIGTVASGVAK	74.11	False	2	721.914
				ASDSANLDSAAELLIR	88.34	False	2	823.423
				LVAEAGIGTVASGVAK	102.41	False	2	721.914
				ASDSANLDSAAELLIR	137.36	False	2	823.423
				TLQALQYVQENPDEVCPAGWKPGEK	55.21	True	3	953.131
POPTR_0016s07280.1	Peroxiredoxin	AT5G06290.1	4	SYGVLIPDQGVALR	39.19	True	2	744.414
				SGGLGDLKYPLISDVTK	42.9	True	3	588.323
				TLQALQYVQENPDEVCPAGWKPGEK	64.17	True	3	975.806
				TLQALQYVQENPDEVCPAGWKPGEK	47.26	True	3	975.806
POPTR_0016s11450.1	Apocytochrome f	ATCG00540.1	2	EKGGYEITITDAPEGR	50.34	True	2	868.427
				GGYEITITDAPEGR	50.44	True	2	739.859
POPTR_0016s11610.1	Fructose-1,6-bisphosphatase	AT3G54050.1	3	VLDITPTEIHQR	43.45	True	3	474.596
				TLLYGGIYGYPR	62.03	True	2	686.867
				STFEIQTLTGWLLK	39.3	True	2	818.95
POPTR_0016s14310.1	Alcohol dehydrogenase related protein	AT1G23740.1	4	ELKEGDAVYGNINEK	53.97	True	2	839.916
				VVAAALNPVDAK	53.1	True	2	584.34
				GPFTFSQVAEAFSYIETNR	35.8	True	3	722.016
				NLDFIQAAGLPLAIETAYEGLER	69.07	True	2	1252.65
POPTR_0017s00520.1	Methylenetetrahydrofolate reductase	AT2G44160.1	2	LLEEWAAPLK	81.49	True	2	585.331
				SSPWSELDGLQPETK	31.2	True	2	837.402
POPTR_0017s01390.1	UDP-glucose pyrophosphorylase	AT5G17310.2	8	YLSGEAQQVEWSK	137.36	True	2	762.868
				YSNSNIEIHTFNQSQYPR	48.61	True	3	733.347
				TGFVNLVSR	64.2	True	2	496.779
				VLQLETAAGAAIK	93.61	True	2	642.877
				IQTPTDEVVVPYDTLAPTPEDPEETKK	106.51	True	3	1004.83
				VQLLEIAQVPDQHVNEFK	79.69	True	3	703.044
				IFNTNNLWVNLK	107.57	True	2	738.403
				SIPSIIELDSLK	30.49	True	2	657.878
POPTR_0017s06920.1	Terpene synthase family protein	AT3G25810.1	3	LCNDLASASAEIAR	57.52	True	2	745.866
				STPTFDDYFGNAWK	34.6	True	2	824.871
				VLSVITEPILPFER	55.46	True	2	806.968
POPTR_0017s08060.1	Acetylornithine aminotransferase	AT1G80600.1	4	EYLDCTSGIAVNALGHGDPDWVK	33.52	True	3	839.728
				IAAVFVEPIQGEGGIYSATK	137.36	True	2	1025.54
				AAEIILECLPALDK	42.08	True	2	778.422
				SACDDAGSLLVFDEVQCGLGR	137.36	True	2	1135.01
POPTR_0017s08610.1	Adenosylhomocysteinase	AT4G13940.1	4	LVGVSEETTTGVKR	50.73	True	2	738.406
				SKFDNLYGCR	33.1	True	2	630.295
				LVGVSEETTTGVK	40.97	True	2	660.356
				DQADYINVPVEGPYKPAQYR	30.12	True	3	775.05
POPTR_0017s10920.1	Cyclophylin-type protein	AT3G01480.1	2	ADGFVVQTGDPEGPAEGFIDPSTEK	136	True	2	1282.09
				YTVFGYITENEDSLADLK	60.43	True	2	1039.5
POPTR_0017s12760.1	UDP-glucose 6-dehydrogenase	AT3G29360.1	2	AADLTYWESAAR	137.36	True	2	677.327
				AILNIYDPQVTEDQIQR	96.91	True	2	1008.52
POPTR_0018s02250.1	Aspartate aminotransferase 2	AT4G31990.1	2	VATVQGLSGTGSLR	31.58	True	2	673.375
				IVANVVGDPALFNEWK	33.56	True	2	886.468
POPTR_0018s07380.1	Sucrose synthase	AT3G43190.1	7	VYGSEHCDILR	82.2	False	2	674.82
				LLPDAVGTTCGQR	131.13	False	2	694.352
				TKYPDSDIYWK	32.94	False	2	708.345
				ELVNLVVVGGDR	43.79	True	2	635.36
				TLAGGAFAEVLR	100.6	True	2	602.837
				FNIVSPGADESIYFPYTDEK	57.1	True	2	1146.54
				LLTLTGVYGFWK	79.13	False	2	699.394
POPTR_0018s08910.1	Aspartate aminotransferase	AT5G19550.1	2	QQLFDALSAR	34.97	True	2	574.807
				APEDPILGVTVAYNK	55.9	True	2	793.923
POPTR_0018s09380.1	Malate dehydrogenase	AT1G79750.1	5	STVGGGVEDVYGEDR	137.36	True	2	770.348
				AIKPTVLIGTSGVGK	76.82	True	2	720.941
				SIQVIVVTDGER	40.26	True	2	658.362
				GLIYPPLSNIR	35.32	True	2	621.863
				AIFASGSPFDPVEYEGK	33.4	True	2	907.435
POPTR_0018s09580.1	GDSL-like lipase/acylhydrolase	AT1G29670.1	3	KIAVFGLIR	133.3	False	2	508.834
				SDYVYWDGAHFTEAK	136.64	True	2	894.897
				VNYLPYGIDFDTGASGR	137.36	True	2	922.943
POPTR_0018s09730.1	Fructose-1,6-bisphosphate aldolase	AT2G36460.1	5	GILAADESTGTIGKR	62.43	False	2	744.903
				VAHEVIAEYTVR	99.09	True	2	693.871
				TASGKPFVDVLK	46.1	False	2	631.361
				LSSINVENVEENR	54.14	False	2	751.876
				VDKGTVELAGTNGETTTQGLDGLGQR	65.99	True	3	873.107
POPTR_0018s10490.1	Thaumatin, pathogenesis-related protein	AT4G11650.1	3	DDQTSTFTCPGGTNYR	55.95	True	2	910.379
				CPDAYSYPKDDQTSTFTCPGGTNYR	137.36	True	3	967.739
				NQCPYTVWAAAVPGGGR	137.36	True	2	902.433
POPTR_0018s11600.1	Leucine aminopeptidase	AT4G30920.1	4	ATLGLTQPANIDAPK	130.33	True	2	755.416
				IGLIGLGQSATNTYAFR	137.36	True	2	891.478
				ELVNSPANVLTPAVLAEEATK	137.36	True	2	1083.59
				TATGFGIQTLVEWVQQHSS	74.55	True	2	1045.02
POPTR_0018s11820.1	NADP-dependent GAPDH, putative	AT2G24270.1	3	FLVSDSFPGNER	39.86	True	2	684.334
				IAWEEPFGPILPVIR	137.36	True	2	868.989
				IPLGVVLAIPPFNYPVNLAVSK	32.85	True	3	774.458
POPTR_0019s04070.1	Peroxiredoxin, mitochondrial	AT3G06050.1	2	VLNVEEAPSDFK	131.45	True	2	674.342
				VAVGTDIVSAAPGVSLQK	103.63	True	2	856.482
POPTR_0019s05950.1	Rubredoxin-like superfamily protein	AT5G17170.1	2	SGGGVVITGVEGGGNAAK	137.36	True	2	765.398
				SGDQVLYTSSFFGDELWPADK	61.14	True	2	1181.55
POPTR_0019s09140.1	Chlorophyll a/b-binding protein CP26	AT4G10340.1	3	FGANCGPEAVWFK	107.77	True	2	775.858
				HLSDPFGNNLLTVIAGSAER	96.63	True	2	1056.05
				WAMLGAAGFIIPEAFNK	123.27	True	2	918.475
POPTR_0019s10280.1	Rieske (2Fe-2S) domain-containing protein	AT1G71500.1	2	AQPGVTASDVNVDEVR	137.36	True	2	828.911
				SPAEGAYTEGLLNAK	87.87	True	2	760.882
POPTR_0019s12370.1	EP3 chitinase	AT3G54420.1	4	VRPVVSQGFGATIR	103.89	True	2	743.927
				SNNFDGLNNPDIVAR	137.36	True	2	823.399
				GPLQLSWNYNYGPAGR	44.93	False	2	896.941
				DYCSQLGVSTENNLTC	58.12	True	2	964.902
POPTR_0019s14050.1	Thylakoid formation protein	AT2G20890.1	2	AQTPSSLVDFSSR	77.92	True	2	697.849
				LLELSNASEPTVLEK	87.46	True	2	821.947
POPTR_0021s00380.1	T-protein of the glycine decarboxylase complex	AT1G11860.1	6	AKGGDVSWHIHDER	39.68	True	2	803.888
				GGDVSWHIHDER	57.55	True	2	704.323
				LVGFSSTGPPPR	71.11	True	2	607.829
				TGYTGEDGFEISVPSENAVDLAK	46.91	True	2	1200.06
				SLLALQGPLAAPVLQHLTK	91.57	True	3	657.398
				LVIADVAALAPGTGTLTVFTNEK	32.84	True	3	767.76
POPTR_0022s00530.1	Heat shock protein 70 related protein	AT5G49910.1	4	KQDITITGASTLPSDEVER	137.36	True	2	1030.53
				IAGLEVLR	48.58	False	2	435.774
				QDITITGASTLPSDEVER	36.52	True	2	966.481
				QFAAEEISAQVLR	31.35	False	2	731.389
POPTR_0030s00390.1	O-acetylserine (thiol)lyase	AT4G14880.1	2	VDAFVSGIGTGGTITGAGK	58.71	True	2	854.447
				TPNSYILQQFENPANPK	58.2	True	2	980.991
POPTR_2555s00200.1	RuBisCO large subunit	ATCG00490.1	5	VALEACVQAR	50.45	True	2	558.795
				EASKWSPELAAACEVWK	47.57	True	2	981.473
				WSPELAAACEVWK	72.18	True	2	807.884
POPTR_0001s01630.1			1	KLTCSYPGIK	44.64	False	2	583.815
				FFSPVYLFDEGSAISWIPCGR	47.43	True	2	1224.59
				QYADAVIEVLPTQLIPDDNEGK	137.36	False	2	1214.61
				GGNPDSNTLISDTTTVICLDDYHSLDR	137.36	False	3	993.792
				FYGEVTQQMLK	125.25	False	2	672.337
				KPDFDAYIDPQK	116.94	False	2	718.856
POPTR_0001s01960.1			1	VVVLGGSGFVGSAICK	46.31	True	2	775.422
POPTR_0001s02040.1			1	INLSPVQQSLNPLQEAAANIGR	83.48	True	2	1167.13
POPTR_0001s02380.1			1	LDDFSGWLR	51.12	True	2	554.776
POPTR_0001s03980.1			1	VVAAGANPVLITR	69.26	False	2	640.887
				DLIAILEDAIK	137.36	True	2	607.355
				TNDLAGDGTTTSVVLAQGLIAEGVK	95.86	False	2	1215.64
				SADNSLYVVEGMQFDR	36.59	False	2	915.918
				AAVEEGIVVGGGCTLLR	44.29	False	2	850.952
				EVELEDPVENIGAK	126.47	False	2	771.387
POPTR_0001s05320.1			1	TLLLELVSAELDPK	50.98	True	2	770.944
POPTR_0001s05560.1			1	VDPVVSSDPYLR	46.61	True	2	673.85
POPTR_0001s07160.1			1	IEDLSSQLQTQAAEQFK	137.36	True	2	968.485
POPTR_0001s07750.1			1	QVLVDFQENPK	36.53	True	2	658.844
POPTR_0001s07870.1			1	NAYYMDGVFAAGDGTPYVR	130.82	True	2	1033.97
POPTR_0001s09030.1			1	NSCPYTVWAAASPGGGR	53.54	True	2	875.9
POPTR_0001s09600.1			1	SIASDSQPAYSTILR	38.28	True	2	804.913
POPTR_0001s10290.1			1	EQWSPALTISK	32.92	True	2	630.335
POPTR_0001s11420.1			1	IAEPTGEPAPLGQK	55.68	True	2	704.376
POPTR_0001s12960.1			1	LANSVDLASLRDPQEDAAR	50.83	True	3	681.015
POPTR_0001s13480.1			1	VYFDIGIGNPVGK	37.81	True	2	689.871
POPTR_0001s14260.1			1	LDLVGPIVEQPEYNMLSR	67.04	True	2	1037.04
POPTR_0001s16150.1			1	TAITYIDSDGNWYR	47.27	True	2	837.892
POPTR_0001s16310.1			1	LFQVEYAIEAIK	34.16	True	2	712.394
POPTR_0001s16430.1			1	VIVAIENPQDIIVQSARPYGQR	36.12	True	3	822.786
POPTR_0001s16910.1			1	STFLDDAQVK	42.9	True	2	562.285
POPTR_0001s19220.1			1	NLLIGSNFASAASGYDEK	137.36	True	2	928.953
POPTR_0001s21740.1			1	TAENFANATGDQGYPGGK	56.95	False	2	899.404
				GGGSLVDPEWLDGSLPGDYGFDPLGLGKDPAFLK	39.47	True	3	1163.91
				WVDFFNPESQSVEWATPWSK	71.15	False	2	1220.57
				FFDPLGFAGTLK	107.47	False	2	656.849
POPTR_0001s23760.1			1	VPIVASYIYR	55.12	True	2	590.839
POPTR_0001s25160.1			1	AGVPELGAAQELAR	63.47	True	2	691.374
POPTR_0001s26950.1			1	ILDVVYNASNNELVR	54.56	True	2	859.955
POPTR_0001s29370.1			1	IVAISLDDPR	80.6	True	2	549.811
POPTR_0001s29420.1			1	AGAGSATLSMAYAAVK	63.96	False	2	734.874
				CCPNAIVNLISNPVNSTVPIAAEVFKK	55.79	False	3	1008.53
				GDAGVVECAFVASEVTELPFFATK	32.43	True	2	1272.62
				GAEEVYQLGPLNEYER	61.51	False	2	933.945
				RGAEEVYQLGPLNEYER	70.33	False	2	1012
POPTR_0001s31160.1			1	SLGYGYVNYSNPQDAAR	53.94	True	2	937.937
POPTR_0001s32490.1			1	LLNPTELINPR	63.83	True	2	640.371
POPTR_0001s36050.1			1	CHTILNCAR	35.47	True	2	606.784
POPTR_0001s36160.1			1	ELVQNLLVLR	31.38	True	2	598.871
POPTR_0001s37160.1			1	IEEDIQDAQDAALK	49.64	True	2	779.884
POPTR_0001s37650.1			1	VFADTLIANPDASK	137.36	True	2	731.381
POPTR_0001s38560.1			1	ALEGADVVIIPAGVPR	46.73	False	2	788.955
				ANLSDEVITALTK	108.15	True	2	687.877
POPTR_0001s38810.1			1	SRPDSTTVYTVAQYNSPFEFDNR	36.28	True	3	898.752
POPTR_0001s39950.1			1	DPIFFAHHGNIDR	82.58	True	2	769.877
POPTR_0001s41780.1			1	YLGPFSAQTPSYLTGEFPGDYGWDTAGLSADPEAFAK	132.5	True	3	1309.61
POPTR_0001s44510.1			1	LVVVVLADR	39.99	True	2	492.316
POPTR_0001s46690.1			1	TAVDPENFFR	36.17	True	2	598.29
POPTR_0001s47020.1			1	KAVENSPFLEK	58.37	False	2	631.342
				GIVDSEDLPLNISR	115.57	False	2	764.404
				ADLVNNLGTIAR	32.96	True	2	628.851
				SLTNDWEEHLAVK	72.51	False	2	771.38
				AVENSPFLEK	32.07	False	2	567.295
POPTR_0001s47450.1			1	VIECSDETYILDKAEEEGIDLPYSCR	32.9	True	3	1035.47
POPTR_0001s47590.1			1	FVFFNFQR	53.12	True	2	552.784
POPTR_0002s00580.1			1	SFTEEEEGINLSSEK	44.8	True	2	849.887
POPTR_0002s01660.1			1	IQPFGQVPAFQDESISLFESR	137.36	True	2	1198.1
POPTR_0002s02310.1			1	TSKPVVVADCGQLS	67.62	True	2	730.873
POPTR_0002s03530.1			1	NQYDTDVTTWSPAGR	50.01	True	2	855.889
POPTR_0002s03580.1			1	ILIIGGTGYIGK	30.42	True	2	602.868
POPTR_0002s04790.1			1	YVSAGSIEYWPDPQR	107.91	True	2	884.417
POPTR_0002s05220.1			1	IPDWFLNR	59.92	True	2	530.782
POPTR_0002s05330.1			1	SIAQISTPDASSLLVQPYDK	59.85	True	2	1067.06
POPTR_0002s05580.1			1	LGFSSLLFGR	72.09	True	2	548.81
POPTR_0002s06960.1			1	LIGLAGETNVQGEEQK	129.76	True	2	843.437
POPTR_0002s07180.1			1	ILNYPFPYLYDELQEVAR	51.29	True	2	1122.07
POPTR_0002s08410.1			1	VAMIGFAASLLGEAITGK	33.73	True	3	583.658
POPTR_0002s10400.1			1	LVLGNTPVGELNVEER	59.48	True	2	869.968
POPTR_0002s10480.1			1	IKVPIPSEQLVFDPNTGAGTIIDSGTVITR	94.08	True	3	1046.9
POPTR_0002s15740.1			1	LLEDPLYLGLR	46.72	True	2	651.376
POPTR_0002s15920.1			1	KVEAVTPVAPAPVETK	32.93	True	2	818.468
POPTR_0002s16220.1			1	AFGAELILTDPAK	65.37	True	2	673.368
POPTR_0002s18610.1			1	SIYGSSFEDESFSLK	76.42	True	2	848.391
POPTR_0002s19010.1			1	GPLENLADHLADPVNNNAWAYATNFVPGK	45.62	True	3	1036.84
				IAGGPLGEVTDPLYPGGSFDPLGLADDPEAFAELK	137.36	False	3	1176.92
				YLGPFSGEPPSYLTGEFPGDYGWDTAGLSADPETFAK	137.36	False	3	1313.93
POPTR_0002s19940.1			1	TAEALAEFVNNEGGSNVK	52.32	True	2	925.448
				DLDDFVAFINEK	135.7	False	2	713.35
POPTR_0002s22220.1			1	SAPQSIWYGPDRPK	33.92	False	2	801.406
				WAMLGALGCVFPEILAK	89.76	False	2	972.508
				VGGGPLGEGLDPIYPGGAFDPLGLADDPDAFAELK	137.36	False	3	1147.57
				WAMLGALGCVFPEILAK	40.92	False	2	938.494
				FLGPFSEQTPSYLTGEFPGDYGWDTAGLSADPETFAK	116.28	True	3	1333.61
				FGESVWFK	38.18	False	2	500.251
POPTR_0002s22560.1			1	TPGFSGADLANLLNEAAILAGR	137.36	True	2	1086.07
POPTR_0002s25260.1			1	TAFGAVETCR	47.13	True	2	590.277
POPTR_0003s01450.1			1	TAENFANATGDQGYPGGK	56.95	False	2	899.404
				GGGSFVDPEWLDGSLPGDYGFDPLGLGKDPAFLK	42.17	True	3	1175.24
				WVDFFNPESQSVEWATPWSK	71.15	False	2	1220.57
				FFDPLGFAGTLK	107.47	False	2	656.849
POPTR_0003s03960.1			1	VAETPQDNAEEIQTYAR	42.93	True	2	967.959
POPTR_0003s05110.1			1	SVYFDLEDLGNTTGQWDLYGSDAPSPYNPLQSK	87.36	True	3	1226.57
POPTR_0003s11910.1			1	LKTEGSEIVVEGPR	45.37	True	2	757.414
POPTR_0003s12960.1			1	SIANNSEPAYSTILR	134.5	True	2	818.418
POPTR_0003s14270.1			1	EIPSLQLINQTLSYAR	39.12	True	2	923.506
POPTR_0003s20890.1			1	VIATSAVFGTEIWPAAEYGR	42.72	True	2	1069.55
POPTR_0004s00480.1			1	NAESWLLTTYLDDDLR	137.36	True	2	962.968
POPTR_0004s00550.1			1	YVELNADYIYPYR	39.63	True	2	839.908
POPTR_0004s01660.1			1	IGEDQLFYFQQR	75.01	True	2	772.379
POPTR_0004s02040.1			1	SSEIIEGNGGPGTIR	95.82	True	2	743.878
POPTR_0004s02850.1			1	LWQVPETLPEEVLGK	53.69	True	2	869.473
POPTR_0004s03030.1			1	YGIEEVYDQTVEYFK	137.36	True	2	941.939
POPTR_0004s04370.1			1	QIGVLGWGSQGPAQAQNLR	137.36	True	2	990.523
POPTR_0004s05960.1			1	LPFSSFVPVFR	34.92	True	2	648.36
POPTR_0004s06640.1			1	AGTEYYILPVFR	73.1	True	2	714.879
POPTR_0004s08110.1			1	GTETIDITDAVGSNIR	45.15	True	2	831.415
POPTR_0004s10240.1			1	VQELSVYEINER	109.79	True	2	739.877
POPTR_0004s11700.1			1	AINALEQHIK	51.63	False	2	568.824
				NILSPSTPFFFNTLYDPYR	58.8	False	2	1146.57
				VPDGFDYELYNR	60.68	False	2	744.343
				YVDAVLTIPK	56.37	False	2	559.826
POPTR_0004s11790.1			1	THTHILSAPETR	83.25	True	2	681.858
POPTR_0004s14810.1			1	LADIYGTGELR	44.05	True	2	604.319
POPTR_0004s16090.1			1	ITDGTLLTQIER	42.29	True	2	680.374
POPTR_0004s16750.1			1	FTSAFQDIVDAYGVAK	32.19	True	2	866.431
POPTR_0004s17840.1			1	AVDVTAPGGNPVQGIR	33.66	True	2	775.916
POPTR_0004s18030.1			1	FDNSYFVELLK	31.43	True	2	687.846
POPTR_0004s18610.1			1	AVGVLYQVVDDILEAK	94.26	True	2	866.477
POPTR_0004s18880.1			1	WNYNYGECGNYLGQNLLDEPEK	79.39	True	2	1338.59
POPTR_0004s19380.1			1	LAGQDANVTTVPVSVLR	49.66	True	2	870.485
POPTR_0004s23310.1			1	IPAVQELVK	50.31	True	2	498.808
				QFAAEEISAQVLR	31.35	False	2	731.389
				IAGLEVLR	48.58	False	2	435.774
POPTR_0004s24210.1			1	YCDGSSFTGDVEAVDPETK	137.36	True	2	1038.94
POPTR_0005s01840.1			1	TDALDAAGNTTAAIGK	35.17	True	2	745.376
POPTR_0005s01850.1			1	SGTLFDNVLVSDDPEYAK	116.19	True	2	985.472
POPTR_0005s02030.1			1	SPPIEEVIQAGVVPR	54.45	True	2	795.945
POPTR_0005s05220.1			1	LVSAASTTPSSPTPEIR	44.82	True	2	857.452
POPTR_0005s05980.1			1	VNTDDCPNIASQYAIR	121.27	True	2	918.929
POPTR_0005s06090.1			1	LIGPQAASPWLYVYPK	35.16	True	2	901.995
POPTR_0005s10990.1			1	DTVILAGAEYGSGSSR	31.34	True	2	791.885
POPTR_0005s14550.1			1	FEENWVSDSDVITQALEEKFPDPPLAIPPEK	32.96	True	3	1180.92
POPTR_0005s17300.1			1	IISSIEQKEESR	80.8	False	2	709.876
				VSASIDNEELTVEER	113.63	True	2	845.909
POPTR_0005s19110.1			1	GFLSPLEDVVVYSR	46.8	True	2	790.918
POPTR_0005s21750.1			1	DSVYLSGGPEYDVPLGR	33.67	True	2	912.442
POPTR_0005s22200.1			1	SILWAVDYELPK	83.74	True	2	717.383
POPTR_0005s22780.1			1	SDPNVADAVAVLR	40.77	True	2	663.853
POPTR_0005s22830.1			1	TADGDEGGKHQLITATVK	54.18	False	2	920.972
				SITDYGSPEEFLSK	112.1	True	2	786.874
POPTR_0005s25540.1			1	APILPTGDLPTDFDWR	57.23	True	2	907.457
POPTR_0005s25850.1			1	DVGLVGPDGDLLAILR	76.84	True	2	811.958
POPTR_0005s26700.1			1	DMDVVEVPTFLFIR	87.13	True	2	840.936
POPTR_0005s27800.1			1	ISIPQGWQVGAGEPSGYK	44.83	True	2	937.474
POPTR_0006s02880.1			1	SDGDVNQQWSLEK	46.91	True	2	753.346
POPTR_0006s04760.1			1	HVHLLVR	31.97	True	2	437.275
POPTR_0006s05960.1			1	NAGVLSVFLPTSVR	41.56	True	2	730.416
POPTR_0006s06640.1			1	ADYDACTTSSPISLVETSPAR	137.36	True	2	1121.02
POPTR_0006s06920.1			1	VGEQLQESGENVFVGGK	137.36	True	2	888.94
POPTR_0006s07680.1			1	VTGGEVGAASSLAPK	40.94	True	2	672.36
POPTR_0006s10040.1			1	STPFQPYSEVFGLQR	136.45	False	2	878.438
				LYPGGQFFDPLGLASDPEKK	51.82	True	3	727.04
POPTR_0006s10130.1			1	TKGEAGTGNVIEAVR	37.69	True	2	751.4
POPTR_0006s10460.1			1	GSFETIHVQDATGHEFATR	33.02	True	3	701.668
POPTR_0006s10480.1			1	IAEYVAQLR	39.39	True	2	531.799
POPTR_0006s11400.1			1	LVDLALASGK	118.91	False	2	493.797
			1	LPSQYLVTPPEIER	96.73	True	2	821.444
			1	LDQLQLLLK	93.29	False	2	542.341
POPTR_0006s11600.1			1	IYEIDPSLTGFR	53.09	True	2	705.865
POPTR_0006s12350.1			1	NIAVGHYHEATQPDALR	137.36	True	2	946.472
POPTR_0006s13370.1			1	VSGVSLLALFK	85.45	True	2	567.348
POPTR_0006s13440.1			1	ELLSGEKEGLIQLPSDK	30.98	False	2	928.503
				SGFEGPWTPNPLVFDNSYFK	63.44	False	2	1151.54
POPTR_0006s13470.1			1	TMISDSDYTEFENFTK	74.64	True	2	964.419
POPTR_0006s14080.1			1	TAGGLLLTEATK	47.21	True	2	587.837
POPTR_0006s19530.1			1	VLEQLSGQTPVFSK	115.82	True	2	766.917
POPTR_0006s20260.1			1	KLVLGLPFYGWSWR	34.18	True	3	574.655
POPTR_0006s21210.1			1	VNQALYLLTTGAR	51.41	True	2	710.399
POPTR_0006s22710.1			1	YEYYTIGTYDEK	120.48	True	2	772.843
POPTR_0006s23950.1			1	TLTAGETPTIVDTEVGR	49.16	True	2	880.456
POPTR_0006s24090.1			1	TEDLWAALEEGSGEPVNK	41.25	True	2	972.961
POPTR_0006s24900.1			1	TETLHQQYELVK	31.15	True	2	744.886
POPTR_0006s26650.1			1	SNYNFEKPFLYLAR	45.3	True	3	587.97
POPTR_0006s26940.1			1	ILVATDLVGR	33.13	True	2	528.824
POPTR_0006s27170.1			1	QLEEQAAAVMR	34.08	True	2	623.316
POPTR_0007s03540.1			1	LTPDYGAGTVQELGGLK	42.01	True	2	859.949
POPTR_0007s05210.1			1	LKDLELLLQNVVAAS	33.09	True	2	813.476
POPTR_0007s06190.1			1	IQFNTFGGNPVCSAGGLEVLR	137.36	True	2	1118.56
POPTR_0007s07520.1			1	LISPAMESVAQEYGDR	39.46	True	2	883.427
POPTR_0007s07780.1			1	SIPSAEDEDFNYR	47.92	True	2	771.838
POPTR_0007s09630.1			1	EGQSIGVIPDGIDK	30.14	False	2	714.372
				MAEYAEELWELLK	64.3	False	2	812.899
				DPNATVIMLGTGTGIAPFR	31.96	True	2	966.005
				MAEYAEELWELLKK	76.69	False	2	876.946
				ITGDDAPGETWHMVFSTEGEVPYR	73.23	False	2	1347.61
				ITGDDAPGETWHMVFSTEGEVPYR	35.22	False	3	904.074
				LYSIASSAIGDFGDSK	95.62	False	2	815.901
POPTR_0007s13060.1			1	NLDWSVVDSDNADGNPVVTLLLK	90.23	True	2	1242.63
POPTR_0007s13930.1			1	EAILALNDESGSSPYAIAK	53.79	True	2	974.995
POPTR_0007s14570.1			1	SRYPTTPPECVAGI	32.11	True	2	774.378
POPTR_0007s15290.1			1	LPAVDEPLTSLEDGR	65.77	True	2	806.411
POPTR_0008s00350.1			1	VLESVHIAANK	64.03	False	2	590.837
				QLNAPLEVVDPQIADIIELEK	68.07	True	2	1174.14
				GYELVSGGTENHLVLVNLK	85.84	False	2	1021.55
				NTVPGDVSAMVPGGIR	34.1	False	2	785.405
				LNESTGYIDYDQLEK	137.36	False	2	894.419
				LIVAGASAYAR	135.83	False	2	546.313
POPTR_0008s03160.1			1	WLEEEFTEK	32.26	True	2	605.784
POPTR_0008s03800.1			1	ITVITQGADPVVVAEDGK	37.15	True	2	906.489
POPTR_0008s05410.1			1	STVHDVVLVGGSTR	106.14	False	2	713.885
				EQVFSTYSDNQPGVLIQVYEGER	40.41	False	3	886.76
				IINEPTAAAIAYGLDK	103.31	False	2	830.449
				NAVVTVPAYFNDSQR	33.47	False	2	840.92
				IINEPTAAAIAYGLDKK	66.44	False	2	894.497
				EIAEAYLGTTIK	37.87	False	2	654.857
				TTPSYVAFTDTER	46.86	False	2	744.353
POPTR_0008s05470.1			1	STVHDAVLVGGSTR	58.37	False	2	699.869
				KIEDAIDQAIQWLDSNQLAEADEFEDK	39.19	False	3	1045.5
				EQVFSTYSDNQPGVLIQVYEGER	40.41	False	3	886.76
				NQVAMNPINTVFDAK	35.52	False	2	831.416
				IINEPTAAAIAYGLDK	103.31	False	2	830.449
				NAVVTVPAYFNDSQR	33.47	False	2	840.92
				IINEPTAAAIAYGLDKK	66.44	False	2	894.497
				EIAEAYLGTTIK	37.87	False	2	654.857
				TTPSYVAFTDTER	46.86	False	2	744.353
POPTR_0008s05480.1			1	STVHDAVLVGGSTR	58.37	False	2	699.869
				SINPDEAVAYGAAVQAAILSGEGNEK	137.36	False	2	1287.64
				EQVFSTYSDNQPGVLIQVYEGER	40.41	False	3	886.76
				NQVAMNPINTVFDAK	35.52	False	2	831.416
				IINEPTAAAIAYGLDK	103.31	False	2	830.449
				NAVVTVPAYFNDSQR	33.47	False	2	840.92
				IINEPTAAAIAYGLDKK	66.44	False	2	894.497
				EIAEAYLGTTIK	37.87	False	2	654.857
				TTPSYVAFTDTER	46.86	False	2	744.353
POPTR_0008s07710.1			1	ELELAGFQYLGGPEDGGK	52.69	True	2	940.457
POPTR_0008s08400.1			1	VILSSHLGRPK	117.24	False	2	603.868
				IVAEIPEGGVLLLENVR	35.97	True	2	911.026
				VDLNVPLDDNFNITDDTR	91.83	False	2	1038.5
				IGVIESLLEK	38.68	False	2	550.831
				GVTTIIGGGDSVAAVEK	61.61	False	2	787.424
POPTR_0008s10480.1			1	VVIGPATVGGIQAGAFK	58.09	True	2	792.958
POPTR_0008s12000.1			1	GFEGGQMPLYR	31.91	True	2	635.797
POPTR_0008s13180.1			1	LQSSLTEVNEIVSGIQSDVSK	137.36	True	2	1117.08
				DSQDALAPLVAVALGLSK	125.54	False	3	589.999
POPTR_0008s15610.1			1	ATSSIYPLQNVFIR	30.99	True	2	804.94
POPTR_0008s17570.1			1	IQGIPAAVAIGPSGR	32.9	True	2	703.908
POPTR_0008s19160.1			1	DGYPSDPELIFLTDGASK	121.64	True	2	962.962
POPTR_0008s19950.1			1	NDNAECLAEEIADQFK	137.36	True	2	933.911
POPTR_0008s20460.1			1	TISKPIEHPSELPK	89.17	False	2	788.439
				VVDEVPWFGIEQEYTLLQTNVK	95.36	True	3	869.782
				WNYDGSSTGQAPGEDSEVILYPQAIFKDPFR	137.36	False	3	1163.22
				AILNLSLR	32.48	False	2	450.286
				TISKPIEHPSELPK	63.49	False	3	525.962
POPTR_0009s01920.1			1	SEIAEFVFANK	129.23	True	2	627.821
POPTR_0009s04180.1			1	LNAVESTFQDTESIAK	68.89	True	2	876.934
POPTR_0009s04580.1			1	SDAHVSVEEEAKQEEETR	41	True	2	1036.97
POPTR_0009s04780.1			1	GHPHAQAWDDALSK	128.67	True	2	766.863
				VNANIGNSAVASSIEEEVYK	105.41	False	2	1047.52
POPTR_0009s07030.1			1	VNITEKPLQSLDLPSLQSDESQFVDSPYK	44.89	True	3	1093.22
POPTR_0009s07040.1			1	ALQDYYESYNSNVHR	137.36	True	2	929.92
POPTR_0009s08520.1			1	AGAGSATLSMAYAAVK	63.96	False	2	734.874
				CCPNAIVNLISNPVNSTVPIAAEVFKK	55.79	False	3	1008.53
				ANTFVAEVLGLDPR	35.87	True	2	751.403
				GAEEVYQLGPLNEYER	61.51	False	2	933.945
				RGAEEVYQLGPLNEYER	70.33	False	2	1012
POPTR_0009s08570.1			1	VISLGIGDTTEPIPEVITSAIAK	55.04	True	2	1162.65
POPTR_0009s11390.1			1	FALLETIK	49.1	True	2	467.783
POPTR_0009s11880.1			1	VTINYPFEK	34.91	True	2	555.795
POPTR_0009s12710.1			1	RLASIGLENTEANR	137.36	False	2	772.412
				GLVPLAGSNDESWCQGLDGLASR	100.73	False	2	1235.59
				YAAISQDNGLVPIVEPEILLDGEHGIER	76.22	True	3	1016.53
				GLVPLAGSNDESWCQGLDGLASR	137.36	False	2	1201.57
				VDKGLVPLAGSNDESWCQGLDGLASR	44.28	False	3	915.447
				LASIGLENTEANR	137.36	False	2	694.362
POPTR_0009s13460.1			1	AANVTAPGGNPVQGIR	37.84	True	2	761.409
POPTR_0009s14380.1			1	GPVQLSWNYNYGQCGK	137.36	True	2	935.929
				AIGVDLLNNPDLVATDPVISFK	137.36	False	2	1156.13
POPTR_0009s14430.1			1	VPGYGVITNIINGGIECGK	91.67	True	2	981.01
POPTR_0009s15490.1			1	AGITVIQIDEAALR	84.77	False	2	735.417
				ILPVYQEVVAELK	101.88	True	2	750.936
				FALESFWDGK	30.85	False	2	600.29
POPTR_0009s16240.1			1	DLNVIGFGLIGWLAPSSIPAIGGK	49.73	True	2	1198.17
POPTR_0010s04790.1			1	TVDTSPQELLSFFR	31.21	True	2	820.418
POPTR_0010s08930.1			1	YGDLWDFTITR	58.71	True	2	693.838
POPTR_0010s10600.1			1	EVSYSVIEGDLLK	97.12	True	2	726.383
POPTR_0010s11970.1			1	SNSEVEPPEFGAAADGDADR	137.36	True	2	1017.44
				DSQDALAPLVAVALGLSK	63.52	False	2	884.495
POPTR_0010s15270.1			1	LSNPSDANSWVK	46.85	False	2	659.325
				NNVLNFWPSVK	121.4	True	2	659.35
				LYDPNQAALNALR	67.15	False	2	729.887
POPTR_0010s15320.1			1	LSNPSDANSWVK	46.85	False	2	659.325
				DISLPYALFTSPSVLVWDSGR	33.96	True	2	1162.1
				LYDPNQAALNALR	67.15	False	2	729.887
POPTR_0010s16120.1			1	VCHAHPTMSEALK	78.59	False	2	740.854
				AEEDGVACVEFIAGK	137.36	False	2	797.873
				FSSVEVDLPAMMAQK	59.11	False	2	826.904
				AEEDGVACVEFIAGK	137.36	False	2	797.874
				GTLGGTCLNVGCIPSK	137.36	False	2	817.405
				FSSVEVDLPAMMAQK	105.4	False	2	842.899
				NIIIATGSDVK	137.36	False	2	565.824
				AIDDAEGLVK	137.36	False	2	515.774
				GKNIIIATGSDVK	68.9	False	2	658.382
				EAAMATHDKPIHI	36.6	True	2	725.36
POPTR_0010s16420.1			1	VPDGFDYELYNR	60.68	False	2	744.343
				NLLSPSTPFFFNTLYDPYR	58.8	False	2	1146.57
				NPSGELINALEQHIK	32.91	True	2	831.945
POPTR_0010s17870.1			1	GVTTIIGGGDSVAAVEK	61.61	False	2	787.424
				LVAEIPGGGVLLLENVR	98.27	True	2	875.016
				VDLNVPLDDNFNITDDTR	91.83	False	2	1038.5
				IGVIESLLEK	38.68	False	2	550.831
POPTR_0010s21100.1			1	EAGSTMEVVAAQTK	44.91	True	2	711.346
				VSNWADVVLAYEPVWAIGTGK	137.36	False	2	1138.09
				VIACVGETLEQR	36.4	False	2	687.855
POPTR_0010s21270.1			1	STAGDTHLGGEDFDNR	137.36	True	2	846.365
				SINPDEAVAYGAAVQAAILSGEGNEK	137.36	False	2	1287.64
				EQVFSTYSDNQPGVLIQVYEGER	40.41	False	3	886.76
				NQVAMNPINTVFDAK	35.52	False	2	831.416
				IINEPTAAAIAYGLDK	103.31	False	2	830.449
				NAVVTVPAYFNDSQR	33.47	False	2	840.92
				IINEPTAAAIAYGLDKK	66.44	False	2	894.497
				EIAEAYLGTTIK	37.87	False	2	654.857
				STVHDVVLVGGSTR	106.14	False	2	713.885
POPTR_0010s21280.1			1	STVHDAVLVGGSTR	58.37	False	2	699.869
				KIEDAIDQAIQWLDSNQLAEADEFEDK	39.19	False	3	1045.5
				NQVAMNPINTVFDAK	35.52	False	2	831.416
				IINEPTAAAIAYGLDK	103.31	False	2	830.449
				NAVVTVPAYFNDSQR	33.47	False	2	840.92
				IINEPTAAAIAYGLDKK	66.44	False	2	894.497
				FTDASVQSDIK	36.51	True	2	605.8
POPTR_0010s21350.1			1	STVHDVVLVGGSTR	106.14	False	2	713.885
				NQVAMNPINTVFDAK	35.52	False	2	831.416
				IINEPTAAAIAYGLDK	103.31	False	2	830.449
				IINEPTAAAIAYGLDKK	66.44	False	2	894.497
				TTPSYVAFTDTER	46.86	False	2	744.353
POPTR_0010s21840.1			1	AAVGAPDILGDCPFSQR	104.51	True	2	887.433
POPTR_0010s22950.1			1	DYHDPPPAPLFDAK	47.87	True	3	528.256
POPTR_0010s26130.1			1	VLESVHIAANK	64.03	False	2	590.837
				GYELVSGGTENHLVLVNLK	85.84	False	2	1021.55
				NTVPGDVSAMVPGGIR	34.1	False	2	785.405
				VADFFDAAVK	33.57	True	2	541.779
				LNESTGYIDYDQLEK	137.36	False	2	894.419
				LIVAGASAYAR	135.83	False	2	546.313
POPTR_0010s26200.1			1	VAEELDLCGLEGEVK	50.25	True	2	830.908
POPTR_0011s07310.1			1	NTDLPYGVCAINAEASYPTK	137.36	True	2	1092.52
POPTR_0011s11390.1			1	ADDSGLASYVAGQIDR	137.36	True	2	819.391
POPTR_0011s14410.1			1	SALLLQMNPVNK	39.12	True	2	664.373
POPTR_0012s06320.1			1	NAGLDTIVLAGAEYGSGSSR	137.36	True	2	969.48
POPTR_0012s07060.1			1	LAVNTIGSLVR	50.12	True	2	571.848
POPTR_0012s07240.1			1	AEELGLLSLLEK	64.39	True	2	657.879
POPTR_0012s09200.1			1	GFGFVTMSTVEESEK	41.86	True	2	824.384
POPTR_0012s09510.1			1	IADAEENLGESEVR	73.8	True	2	766.363
POPTR_0012s12860.1			1	ISVQNEDGTKVEYR	36.38	True	2	819.409
POPTR_0013s00760.1			1	ASQQVFNISGEK	41.38	False	2	654.332
				HVLGWEPEFDLVEGLADSYNLDFGR	83.2	True	3	960.126
				EAVEVEPILDALPK	136.3	False	2	761.921
POPTR_0013s03700.1			1	TGELTNIIGVPTSK	99.1	True	2	715.397
POPTR_0013s05480.1			1	GGIGCNPGELSVSELER	55.47	True	2	887.424
POPTR_0013s06430.1			1	EALASNDESIIAEIEAFLK	44.53	True	2	1032.03
POPTR_0013s07630.1			1	AQLLDDDGPAYVR	30.66	True	2	716.855
POPTR_0013s08130.1			1	TSGSGDNNLAPLDLQTPTR	53.41	True	2	978.983
POPTR_0013s10350.1			1	ALLDSGLYEPDSENPSVDIAGR	55.87	True	2	1159.55
POPTR_0013s10836.1			1	ILSLCVLTPNR	38.9	True	2	643.368
POPTR_0013s11070.1			1	QATNQALSLLQDNYPEFVAK	68.64	True	2	1125.57
POPTR_0013s13150.1			1	AFGAELVLTDAAK	36.53	True	2	653.354
POPTR_0013s13200.1			1	LGLPTSPSSTDVQNR	31.01	True	2	786.403
POPTR_0013s13220.1			1	ALLDVGLVR	55.25	True	2	478.3
POPTR_0014s11790.1			1	TAEALTEYVNTEGGTNVK	135.52	True	2	948.961
				DLDDFVAFINEK	135.7	False	2	713.35
POPTR_0014s14050.1			1	VNALYSTPSIYTDAK	69.78	False	2	821.919
				LVASSLACLVESASHTGCQR	137.36	True	2	1073.52
POPTR_0014s16300.1			1	SAPQSIWYGPDRPK	33.92	False	2	801.406
				WAMLGALGCVFPEILAK	89.76	False	2	972.508
				VGGGPLGEGLDPIYPGGAFDPLGLADDPDAFAELK	137.36	False	3	1147.57
				WAMLGALGCVFPEILAK	40.92	False	2	938.494
				YLGPFSEQTPSYLTGEFPGDYGWDTAGLSADPETFAK	40.91	True	3	1338.95
				FGESVWFK	38.18	False	2	500.251
POPTR_0014s17400.1			1	KVPDQLQTADGWAK	36.78	True	2	778.906
POPTR_0015s05410.1			1	AFDEGWGAVIAK	110.75	True	2	632.321
POPTR_0015s06230.1			1	AQEAIQSTGIDTEPVLSAAK	108.68	True	2	1015.02
POPTR_0015s06860.1			1	NPLNYTQVSVLADDILK	57.2	True	2	952.012
POPTR_0015s06930.1			1	AIEEGADFIETDILSSK	38.86	True	2	919.457
POPTR_0015s07630.1			1	AEQLGLLSLLEK	42.18	True	2	657.386
POPTR_0015s08540.1			1	GVEQGPQIDSEQFEK	49.42	True	2	845.898
POPTR_0015s09810.1			1	IYVGNLPYDVTSEK	48.64	True	2	799.406
POPTR_0015s10330.1			1	AGIALNDNYVK	30.79	False	2	589.314
				VPTVDVSVVDLTVR	92.44	False	2	749.926
				LVAWYDNEWGYSTR	137.36	False	2	880.407
				TLLFGERPVTVFGSR	33.21	True	3	560.313
				AASFNIIPSSTGAAK	46.46	False	2	717.882
POPTR_0015s10480.1			1	ALIDATSSESDLEDESGVR	86.73	True	2	997.464
POPTR_0016s00410.1			1	FLIIDDGWQDTTNEFQK	129.91	True	2	1035.49
POPTR_0016s01620.1			1	EIALGLEQSGQR	74.08	True	2	650.846
POPTR_0016s01810.1			1	GSDAELVMPCLANPLPAK	47.59	True	2	941.972
POPTR_0016s03630.2			1	VIKEENVDDIER	101.28	False	2	729.874
				ASDSANLDSAAELLIR	137.36	False	2	823.423
				ASDSANLDSAAELLIR	88.34	False	2	823.423
				LVAEAGIGTVASGVAK	74.11	False	2	721.914
				NILEVGPENASQVILSSPVLNEGELELLLK	103.61	False	3	1073.26
				NSKPGVPLISPPPHHDIYSIEDLAQLIYDLHQVNPK	85.02	False	5	809.831
				SEVLGMFYSDLQNDIYK	125.13	False	2	1011.48
				FGVTPTFLVNADQLEIK	135.64	False	2	946.51
				TVDNFVYVASEVGVVPMDESK	35.28	False	2	1151.05
				YPEVVDFYDYYK	137.36	False	2	800.864
				ASDSANLDSAAELLIR	103.21	False	3	549.284
				FLGHNGEINTIQGNLNWMQSR	30.43	False	3	815.728
				FAQVTNPAIDPLR	58.33	False	2	721.393
				SVPVNTSVVGFYAK	53.96	False	2	734.395
				SENAFSIYQQHLSNRPVNVLR	34.64	False	3	824.762
				LENYGFIQFRPGGEYHGNNPEMSK	42.32	False	3	928.764
				FCTGGMSLGAISR	92.4	False	2	678.823
				DALTALGCMEHR	58.39	False	2	687.318
				WAESEGIGSFDK	44.01	False	2	663.304
				NGSQLLVLSDR	133.13	False	2	601.329
				FCTGGMSLGAISR	44.1	False	2	686.82
				MPTVTIEQAQK	85.43	False	2	623.328
				ETHEAIAIAMNR	32.39	False	2	678.339
				SPFAIYHR	89.49	False	2	495.761
POPTR_0016s04990.1			1	AWYQVECDSTSNR	54.17	True	2	808.342
POPTR_0016s05780.1			1	LYDPNQDALR	40.03	False	2	602.801
				NALNSAGLGSIK	39.59	True	2	572.818
POPTR_0016s08580.1			1	HPDELAHGANNGLDIAVR	32.05	True	3	633.658
				SGFEGPWTPNPLVFDNSYFK	63.44	False	2	1151.54
POPTR_0016s12260.1			1	STPFQPYSEVFGLQR	136.45	False	2	878.438
				LYPGGNFFDPLGLAADPEK	78.29	True	2	1011
POPTR_0016s13260.1			1	IAEYVTQLR	51.54	True	2	546.805
POPTR_0016s14950.1			1	LVDLALASGK	118.91	False	2	493.797
				DVLDGSSIGFVETLEK	137.36	True	2	854.934
				LDQLQLLLK	93.29	False	2	542.341
POPTR_0017s06840.1			1	DIGETDPDIFYTNR	127.98	True	2	828.38
POPTR_0017s07040.1			1	LVYEANPLSFLVEQAGGR	137.02	True	2	982.014
POPTR_0017s11430.1			1	FTLNTSSPTGVTITSSGTK	121.86	True	2	949.987
POPTR_0017s13350.1			1	AINALEQHIK	51.63	False	2	568.824
				NILSPSTPFFFNTLYDPYR	58.8	False	2	1146.57
				VPEGFDYELYNR	95.26	True	2	751.351
				YVDAVLTIPK	56.37	False	2	559.826
POPTR_0017s13640.1			1	VAVLGAAGGIGQPLALLIK	137.36	True	2	881.053
POPTR_0017s14470.1			1	GWDLELGELAR	33.33	True	2	629.824
POPTR_0018s06150.1			1	FVFDLPENLGNSPVSVIVLANNK	30.1	True	3	829.446
POPTR_0018s06720.1			1	TIDNDIPVIDR	34.11	True	2	635.835
POPTR_0018s09560.1			1	VSALVNDTIGTLAGGR	68.57	True	2	772.423
POPTR_0019s08170.1			1	DAKPSNEPSPPSLATEESISEFISQVSSLVK	78.08	True	3	1091.88
POPTR_0019s08540.1			1	LVVETTANQDPLVTK	137.36	True	2	814.447
POPTR_0019s09300.1			1	GTNCADYEFPTR	45.05	False	2	715.803
				SLLYTPLIFNPLGR	53.95	False	2	802.462
				GPYNFLHGIDLSK	62.45	False	3	487.588
				DHSTSQYIITAYLK	31.24	False	3	547.281
				ALLAIDDQSGSGGTR	56.37	True	2	730.871
POPTR_0019s09310.1			1	GTNCADYEFPTR	45.05	False	2	715.803
				SLLYTPLIFNPFGR	53.37	True	2	819.454
				GPYNFLHGIDLSK	62.45	False	3	487.588
				DHSTSQYIITAYLK	31.24	False	3	547.281
POPTR_0019s09320.1			1	TLLAIDGQSGSGGTR	87.31	True	2	716.872
				SLLYTPLIFNPLGR	53.95	False	2	802.462
				GPYNFLHGIDLSK	62.45	False	3	487.588
				DHSTSQYIITAYLK	31.24	False	3	547.281
POPTR_0019s10230.1			1	DLAQDDIDGIHALYSN	41.13	True	2	880.412
POPTR_0019s12320.1			1	LYALGESDLPYAVR	38.89	True	2	783.91
POPTR_0019s12380.1			1	GPLQLSWNYNYGPAGR	44.93	False	2	896.941
				DAFLSAVNSYPQFGK	34.73	True	2	822.409
POPTR_0019s14550.1			1	GFVVTTGGVDGLNR	137.36	True	2	696.366
POPTR_0393s00210.1			1	YFSGGSDLIAGAICGPK	81.31	True	2	856.918

## Sheet: List total protein
								Normalized abundance							Raw abundance						Spectral counts
								Ozone			Control			fold change	Ozone			Control			Ozone			control1
Accession	Peptide count	Peptides used for quantitation	Confidence score	Anova (p)	Max fold change	Highest mean condition	Lowest mean condition	ozone1	ozone2	ozone3	control1	control2	control3	Ozone/Control	ozone1	ozone2	ozone3	control1	control2	control3	ozone1	ozone2	ozone3	control1	control2	control3
POPTR_0015s11640.2;POPTR_0006s27860.1;POPTR_0012s10770.1;POPTR_0012s11370.1;POPTR_0015s11640.1	29	28	1891.92	0.13948	1.15639	untreated	Ozone	8.68138e+06	1.10257e+07	8.66958e+06	1.07223e+07	1.13712e+07	1.07208e+07	0.864764	7.47094e+06	2.64505e+06	6.0307e+06	1.04071e+07	1.13712e+07	6.6227e+06	29	30	24	27	36	31
POPTR_0002s14730.1;POPTR_0014s06370.1	28	28	1896.3	0.102306	1.21516	untreated	Ozone	4.11765e+07	5.57079e+07	4.27064e+07	5.47778e+07	5.77005e+07	5.7147e+07	0.822937	3.54353e+07	1.33643e+07	2.97073e+07	5.31678e+07	5.77005e+07	3.53021e+07	38	36	45	52	61	52
POPTR_0006s24570.1;POPTR_0006s24570.2;POPTR_0006s24570.3	33	21	1963.27	0.911242	1.05547	Ozone	untreated	1.15483e+07	1.8769e+07	1.05184e+07	1.21757e+07	1.38358e+07	1.2678e+07	1.05547	9.93814e+06	4.50267e+06	7.3168e+06	1.18178e+07	1.38358e+07	7.83174e+06	21	20	25	24	32	25
POPTR_0004s01470.1;POPTR_0011s00550.1;POPTR_0021s00710.1	19	18	1233.82	0.676244	1.12561	Ozone	untreated	1.1317e+07	1.99213e+07	1.16556e+07	1.26582e+07	1.33861e+07	1.20631e+07	1.12561	9.73908e+06	4.77909e+06	8.10785e+06	1.22862e+07	1.33861e+07	7.45186e+06	25	25	26	32	31	29
POPTR_0004s18190.1;POPTR_0009s13800.1	18	18	1103.41	0.186167	1.30492	untreated	Ozone	5.24732e+06	8.76373e+06	4.99738e+06	8.26552e+06	8.9905e+06	7.54853e+06	0.766329	4.51569e+06	2.10241e+06	3.47626e+06	8.02258e+06	8.9905e+06	4.66305e+06	18	19	20	20	18	19
POPTR_0003s11300.1	19	18	945.12	0.024194	1.25479	untreated	Ozone	1.89217e+06	2.16274e+06	1.98842e+06	2.28418e+06	2.59648e+06	2.70245e+06	0.796945	1.62834e+06	518840	1.38317e+06	2.21705e+06	2.59648e+06	1.66942e+06	11	11	10	17	18	11
POPTR_0004s14960.1;POPTR_0009s10650.1	17	17	777.16	0.812812	1.01801	untreated	Ozone	1.70883e+06	2.80262e+06	1.7872e+06	2.06222e+06	2.33958e+06	2.0103e+06	0.982308	1.47057e+06	672346	1.24321e+06	2.0016e+06	2.33958e+06	1.24185e+06	10	15	16	20	13	9
POPTR_0010s20810.1;POPTR_0010s20810.2;POPTR_0016s10500.1	38	17	2701.6	7.26108e-05	1.68406	untreated	Ozone	3.38738e+07	3.64605e+07	3.325e+07	5.67875e+07	5.93698e+07	5.82848e+07	0.593803	2.91508e+07	8.74683e+06	2.31292e+07	5.51185e+07	5.93698e+07	3.6005e+07	28	31	37	37	36	35
POPTR_0002s01320.1;POPTR_0005s27060.1	16	16	1079.42	0.873741	1.05913	Ozone	untreated	2.8042e+06	4.77123e+06	2.99101e+06	3.1926e+06	3.41303e+06	3.37093e+06	1.05913	2.41321e+06	1.14461e+06	2.08059e+06	3.09876e+06	3.41303e+06	2.08237e+06	11	17	11	20	17	17
POPTR_0006s03660.1	38	14	1879.92	0.524503	1.34475	Ozone	untreated	2.93857e+06	7.03616e+06	2.90767e+06	3.14781e+06	3.50302e+06	2.92892e+06	1.34475	2.52885e+06	1.68797e+06	2.02262e+06	3.05529e+06	3.50302e+06	1.80932e+06	14	19	13	15	15	16
POPTR_0005s27550.1;POPTR_0002s00840.1;POPTR_0005s27550.3	20	14	1260.82	0.173449	1.17548	untreated	Ozone	1.29543e+07	1.62184e+07	1.14509e+07	1.6333e+07	1.61257e+07	1.52936e+07	0.850716	1.11481e+07	3.89078e+06	7.96543e+06	1.58529e+07	1.61257e+07	9.4475e+06	17	15	16	17	21	15
POPTR_0001s12970.1;POPTR_0003s16070.1	13	13	569.71	0.836332	1.01063	untreated	Ozone	1.01621e+06	1.56762e+06	958883	1.12674e+06	1.24211e+06	1.21151e+06	0.989484	874520	376070	667014	1.09362e+06	1.24211e+06	748402	10	10	9	9	11	9
POPTR_0005s26260.1	14	13	620.08	0.0344252	1.22482	untreated	Ozone	812505	831621	959011	1.01966e+06	1.02203e+06	1.14667e+06	0.816449	699218	199505	667103	989692	1.02203e+06	708344	6	3	7	9	8	8
POPTR_0016s01620.1	12	12	578.24	0.0651633	1.65966	untreated	Ozone	2.24501e+06	4.35872e+06	2.31569e+06	4.92537e+06	5.27754e+06	4.60027e+06	0.602534	1.93199e+06	1.04565e+06	1.61083e+06	4.78061e+06	5.27754e+06	2.84178e+06	6	13	10	13	12	12
POPTR_0018s09380.1;POPTR_0001s19050.1;POPTR_0003s04770.1;POPTR_0006s25280.1	12	12	486.3	0.008905	2.0224	Ozone	untreated	1.84092e+06	2.56587e+06	1.61081e+06	1.00672e+06	1.05162e+06	917130	2.0224	1.58424e+06	615548	1.1205e+06	977131	1.05162e+06	566549	12	11	6	2	4	2
POPTR_0013s13150.1	12	12	649.56	0.00816691	1.80056	untreated	Ozone	1.85252e+06	1.31665e+06	1.94679e+06	3.13288e+06	3.00914e+06	3.0696e+06	0.555381	1.59423e+06	315862	1.35422e+06	3.0408e+06	3.00914e+06	1.89622e+06	12	5	13	10	9	11
POPTR_0008s05870.1;POPTR_0001s07440.1;POPTR_0008s05870.2	33	12	1906.92	0.00205946	1.32981	untreated	Ozone	1.767e+07	1.88209e+07	1.87632e+07	2.42662e+07	2.60535e+07	2.31576e+07	0.75199	1.52063e+07	4.51512e+06	1.3052e+07	2.3553e+07	2.60535e+07	1.43054e+07	19	16	17	18	16	18
POPTR_0015s11320.1;POPTR_0012s10480.1	12	12	597.61	0.00157544	1.82852	untreated	Ozone	1.85848e+06	2.34528e+06	2.27724e+06	3.80163e+06	4.19898e+06	3.85005e+06	0.546889	1.59935e+06	562631	1.58408e+06	3.6899e+06	4.19898e+06	2.37834e+06	7	7	12	14	18	19
POPTR_0002s19210.1;POPTR_0005s18570.1;POPTR_0009s09980.1;POPTR_0013s00690.1	11	11	563.33	0.969473	1.05976	Ozone	untreated	4.19013e+06	7.1362e+06	3.42466e+06	4.40409e+06	4.7459e+06	4.76913e+06	1.05976	3.60591e+06	1.71197e+06	2.38225e+06	4.27465e+06	4.7459e+06	2.94609e+06	12	15	11	11	11	12
POPTR_0018s09080.1	11	11	369.38	0.14933	1.47198	untreated	Ozone	1.66631e+06	921635	2.12999e+06	2.31127e+06	2.38283e+06	2.25061e+06	0.679356	1.43397e+06	221099	1.48166e+06	2.24334e+06	2.38283e+06	1.3903e+06	7	1	9	6	9	10
POPTR_0019s09140.1	11	11	629.96	0.0939253	1.48851	Ozone	untreated	2.33372e+07	3.44368e+07	1.95751e+07	1.73664e+07	1.81117e+07	1.64861e+07	1.48851	2.00833e+07	8.26135e+06	1.36167e+07	1.6856e+07	1.81117e+07	1.01841e+07	17	16	19	12	17	17
POPTR_0010s20060.1	11	11	525.68	0.021032	1.09582	untreated	Ozone	9.41954e+06	9.31358e+06	8.81106e+06	9.9895e+06	1.03318e+07	9.86213e+06	0.91256	8.10618e+06	2.23432e+06	6.12912e+06	9.6959e+06	1.03318e+07	6.09225e+06	12	12	8	10	12	11
POPTR_0002s06680.1;POPTR_0005s21640.1;POPTR_0022s00670.1	10	10	313.06	0.986117	1.07228	Ozone	untreated	1.02627e+06	2.25456e+06	992929	1.22377e+06	1.34638e+06	1.41553e+06	1.07228	883177	540867	690697	1.1878e+06	1.34638e+06	874432	6	7	4	5	9	6
POPTR_0008s15100.1;POPTR_0010s09960.1	11	10	604.31	0.791625	1.02515	untreated	Ozone	9.87943e+06	5.93917e+06	8.74938e+06	8.71776e+06	7.64289e+06	8.82517e+06	0.975469	8.50195e+06	1.4248e+06	6.08621e+06	8.46154e+06	7.64289e+06	5.45168e+06	15	13	15	13	15	15
POPTR_0018s11600.1	15	10	751.72	0.717257	1.08189	Ozone	untreated	2.79293e+06	4.0908e+06	2.53783e+06	2.88896e+06	2.88684e+06	2.93264e+06	1.08189	2.40352e+06	981378	1.76536e+06	2.80405e+06	2.88684e+06	1.81161e+06	10	6	8	14	9	9
POPTR_0008s19960.1	11	10	556.21	0.405213	1.16234	untreated	Ozone	689930	1.21939e+06	666087	1.04776e+06	1.0475e+06	898234	0.860334	593733	292529	463341	1.01697e+06	1.0475e+06	554877	5	7	5	7	8	5
POPTR_0002s08260.1;POPTR_0005s20120.1	10	10	584.77	0.290658	1.33811	untreated	Ozone	1.92486e+06	833463	2.22256e+06	2.11583e+06	2.33632e+06	2.21283e+06	0.747322	1.65648e+06	199947	1.54605e+06	2.05364e+06	2.33632e+06	1.36696e+06	7	0	9	10	8	9
POPTR_0015s07340.1	12	10	603.12	0.118283	1.58914	Ozone	untreated	4.61936e+06	6.77026e+06	3.86881e+06	3.277e+06	4.02609e+06	2.29861e+06	1.58914	3.97529e+06	1.62418e+06	2.69121e+06	3.18068e+06	4.02609e+06	1.41995e+06	11	20	13	12	17	17
POPTR_0010s26000.1;POPTR_0008s00560.1	10	10	433.9	0.0876083	1.27808	Ozone	untreated	996847	1.27189e+06	903591	803702	809493	868901	1.27808	857857	305124	628553	780080	809493	536757	9	9	7	8	11	6
POPTR_0007s08390.1	22	9	1305.31	0.800141	1.00653	untreated	Ozone	2.56371e+06	5.48873e+06	2.72231e+06	3.46518e+06	3.97721e+06	3.40277e+06	0.993507	2.20625e+06	1.31674e+06	1.89368e+06	3.36333e+06	3.97721e+06	2.10204e+06	12	10	10	13	12	13
POPTR_0007s07780.1;POPTR_0007s07780.2	9	9	453.47	0.701202	1.05605	Ozone	untreated	1.06121e+06	1.36356e+06	970028	1.0973e+06	1.13743e+06	979902	1.05605	913248	327118	674767	1.06504e+06	1.13743e+06	605326	5	9	7	8	7	5
POPTR_0015s08540.1;POPTR_0012s08010.1	9	9	545.97	0.556459	1.04082	untreated	Ozone	1.61959e+06	1.99466e+06	1.6618e+06	1.88369e+06	1.84806e+06	1.75969e+06	0.960777	1.39378e+06	478516	1.15597e+06	1.82833e+06	1.84806e+06	1.08704e+06	12	10	10	8	12	8
POPTR_0001s40250.1;POPTR_0002s22720.1;POPTR_0011s11190.1	10	9	363.6	0.512918	1.31625	Ozone	untreated	454288	901231	362872	414734	455170	435619	1.31625	390947	216204	252419	402544	455170	269100	5	6	4	2	3	3
POPTR_0004s18400.1	9	9	511.41	0.454471	1.06251	untreated	Ozone	1.54484e+06	1.18525e+06	1.35342e+06	1.4185e+06	1.51171e+06	1.40857e+06	0.941165	1.32945e+06	284341	941458	1.37681e+06	1.51171e+06	870135	7	6	9	8	10	6
POPTR_0006s13310.1;POPTR_0010s22560.1;POPTR_0016s08780.1	9	9	377.54	0.302762	1.43601	Ozone	untreated	6.77575e+06	1.51691e+07	7.76244e+06	6.43666e+06	6.89317e+06	7.35763e+06	1.43601	5.83101e+06	3.63906e+06	5.39968e+06	6.24748e+06	6.89317e+06	4.54512e+06	10	9	11	9	10	9
POPTR_0013s00760.1	16	9	735.73	0.288988	1.18872	Ozone	untreated	7.49808e+06	1.1571e+07	9.30768e+06	8.19714e+06	8.24104e+06	7.43348e+06	1.18872	6.45263e+06	2.77587e+06	6.47457e+06	7.95622e+06	8.24104e+06	4.59198e+06	10	14	13	13	16	14
POPTR_0008s03160.1	9	9	377.66	0.265232	1.15568	untreated	Ozone	2.31908e+06	2.90234e+06	2.03395e+06	2.76086e+06	3.08165e+06	2.54238e+06	0.865289	1.99573e+06	696267	1.41485e+06	2.67972e+06	3.08165e+06	1.57054e+06	6	5	5	6	7	3
POPTR_0014s15390.1	9	9	404.92	0.190452	1.63024	Ozone	untreated	865301	1.76751e+06	760104	658845	744618	677776	1.63024	744652	424024	528741	639480	744618	418691	4	10	8	5	6	3
POPTR_0014s17070.1	9	9	483.2	0.128479	1.3758	Ozone	untreated	1.74936e+07	2.31247e+07	1.36674e+07	1.3946e+07	1.30487e+07	1.2463e+07	1.3758	1.50545e+07	5.54758e+06	9.5073e+06	1.35361e+07	1.30487e+07	7.69889e+06	14	10	7	13	11	10
POPTR_0005s17350.1	9	9	599.15	0.0967369	1.19606	Ozone	untreated	2.39132e+06	2.52516e+06	1.96844e+06	1.93248e+06	2.00356e+06	1.82026e+06	1.19606	2.0579e+06	605782	1.36928e+06	1.87568e+06	2.00356e+06	1.12445e+06	8	8	9	7	10	7
POPTR_0006s11570.1	10	9	486.7	0.0671052	1.25213	Ozone	untreated	2.61557e+06	2.97265e+06	2.4533e+06	2.1696e+06	2.38494e+06	1.86776e+06	1.25213	2.25088e+06	713135	1.70656e+06	2.10583e+06	2.38494e+06	1.15379e+06	7	10	7	9	8	8
POPTR_0010s18770.1;POPTR_0008s07710.1;POPTR_0016s00580.1	9	9	371.67	0.0363612	1.24388	untreated	Ozone	3.67924e+06	3.04333e+06	3.82489e+06	4.25144e+06	4.44037e+06	4.42794e+06	0.803937	3.16624e+06	730092	2.66065e+06	4.12649e+06	4.44037e+06	2.73533e+06	10	6	9	10	13	10
POPTR_0002s08280.1	9	9	410.54	0.0294955	1.31859	untreated	Ozone	754420	967817	978998	1.17087e+06	1.18317e+06	1.20777e+06	0.758388	649232	232178	681007	1.13646e+06	1.18317e+06	746092	5	5	7	6	7	6
POPTR_0016s14310.1	11	9	721.17	0.0035925	1.34486	untreated	Ozone	2.8635e+06	2.93188e+06	3.26078e+06	3.98321e+06	4.28173e+06	3.9143e+06	0.743573	2.46424e+06	703354	2.26825e+06	3.86614e+06	4.28173e+06	2.41803e+06	13	13	14	16	18	15
POPTR_0006s13900.1;POPTR_0010s01360.1;POPTR_0018s07380.1	11	9	423.28	0.00325869	3.94191	Ozone	untreated	655513	934513	470619	166840	201074	154839	3.94191	564115	224189	327370	161936	201074	95650.3	6	7	3	0	0	0
POPTR_0008s08410.1	19	8	1073.55	0.550084	1.06032	untreated	Ozone	1.3355e+07	1.82184e+07	1.33345e+07	1.60221e+07	1.52028e+07	1.63916e+07	0.943115	1.14929e+07	4.37058e+06	9.27569e+06	1.55512e+07	1.52028e+07	1.01258e+07	9	10	9	12	10	14
POPTR_0009s01900.1;POPTR_0004s22010.1	9	8	339.74	0.549391	1.10233	untreated	Ozone	387929	713194	435941	496484	574507	623356	0.907172	333840	171094	303247	481891	574507	385073	2	2	3	3	5	5
POPTR_0016s07280.1;POPTR_0006s22130.1	8	8	511.66	0.443651	1.22193	untreated	Ozone	1.57749e+07	5.49225e+06	1.69946e+07	1.56363e+07	1.68533e+07	1.42636e+07	0.818375	1.35754e+07	1.31759e+06	1.18217e+07	1.51768e+07	1.68533e+07	8.81124e+06	11	10	11	12	15	12
POPTR_0006s28990.1;POPTR_0001s14700.1;POPTR_0003s17820.1;POPTR_0006s00770.1;POPTR_0006s17960.1;POPTR_0006s20290.1;POPTR_0014s04570.1;POPTR_0018s03700.1	11	8	536.32	0.440254	1.29883	Ozone	untreated	851115	1.61968e+06	757862	793316	836741	855760	1.29883	732445	388559	527181	769999	836741	528639	5	5	6	6	6	6
POPTR_0006s11860.1;POPTR_0008s02740.1;POPTR_0010s23940.1	8	8	399.16	0.351433	1.30457	Ozone	untreated	661171	1.13496e+06	578520	597647	667969	554645	1.30457	568984	272276	402428	580081	667969	342627	10	9	6	7	6	8
POPTR_0012s09200.1	8	8	408.1	0.280193	1.69635	untreated	Ozone	2.63435e+06	334322	3.28888e+06	3.56805e+06	3.38969e+06	3.65723e+06	0.589502	2.26705e+06	80203.4	2.2878e+06	3.46318e+06	3.38969e+06	2.25923e+06	9	0	6	8	6	6
POPTR_0006s08710.1	8	8	374.47	0.267164	1.44794	untreated	Ozone	3.16542e+06	1.05556e+06	3.4407e+06	3.95959e+06	3.59231e+06	3.54173e+06	0.690637	2.72407e+06	253228	2.3934e+06	3.84322e+06	3.59231e+06	2.18787e+06	9	7	8	9	8	7
POPTR_0011s05250.1;POPTR_0004s04370.1;POPTR_0014s05460.1	8	8	389.03	0.228238	1.31138	untreated	Ozone	554330	1.06349e+06	632314	867287	941287	1.14222e+06	0.762554	477040	255131	439848	841797	941287	705596	4	7	5	5	8	6
POPTR_0005s05450.1	8	8	362.67	0.2219	1.171	Ozone	untreated	1.49915e+06	1.94518e+06	1.44487e+06	1.26676e+06	1.47097e+06	1.43752e+06	1.171	1.29013e+06	466647	1.00508e+06	1.22953e+06	1.47097e+06	888015	5	6	5	7	7	5
POPTR_0004s05960.1;POPTR_0004s05960.2	8	8	442.31	0.197523	1.11258	untreated	Ozone	1.40695e+06	1.14083e+06	1.39345e+06	1.49269e+06	1.49382e+06	1.39844e+06	0.898811	1.21078e+06	273685	969307	1.44881e+06	1.49382e+06	863878	4	3	4	6	4	5
POPTR_0010s12670.1;POPTR_0008s12560.1	8	8	321.55	0.136846	1.31386	untreated	Ozone	957824	621782	1.02426e+06	1.16532e+06	1.17937e+06	1.07644e+06	0.761114	824275	149165	712492	1.13107e+06	1.17937e+06	664961	5	2	7	7	7	4
POPTR_0008s00350.4;POPTR_0008s00350.1;POPTR_0008s00350.2;POPTR_0008s00350.3	22	8	1414.13	0.0380809	1.36853	untreated	Ozone	4.03745e+06	5.6472e+06	4.30581e+06	6.14957e+06	6.71884e+06	6.278e+06	0.73071	3.47451e+06	1.35476e+06	2.99519e+06	5.96883e+06	6.71884e+06	3.87819e+06	12	10	10	13	11	9
POPTR_0010s21420.1;POPTR_0001s24380.1;POPTR_0008s05320.1	8	8	379.32	0.0123977	2.25922	Ozone	untreated	883844	1.43589e+06	829170	452852	514162	426788	2.25922	760610	344468	576784	439542	514162	263645	8	6	6	4	2	3
POPTR_0010s05400.1;POPTR_0002s11105.1;POPTR_0008s19240.1;POPTR_0010s05400.2	13	8	563.53	0.00144443	5.48555	untreated	Ozone	100165	165333	78341.2	601529	601559	683057	0.182297	86199.1	39663.1	54495.4	583849	601559	421953	0	1	0	8	10	5
POPTR_0030s00390.1;POPTR_0005s05020.1;POPTR_0005s05040.1;POPTR_0008s15320.1	8	7	401.3	0.969991	1.01465	Ozone	untreated	981508	734225	1.0212e+06	890322	912918	894163	1.01465	844657	176140	710364	864154	912918	552362	5	5	7	6	7	8
POPTR_0004s16090.1;POPTR_0009s11800.1	8	7	346.51	0.933596	1.09996	Ozone	untreated	404865	817708	346610	435124	509347	482117	1.09996	348415	196167	241108	422335	509347	297824	3	8	3	4	3	3
POPTR_0002s01660.1	7	7	291.75	0.825768	1.00037	untreated	Ozone	1.44111e+06	679412	1.612e+06	1.36027e+06	1.18799e+06	1.18566e+06	0.999625	1.24018e+06	162990	1.12133e+06	1.32029e+06	1.18799e+06	732430	4	0	9	7	6	6
POPTR_0004s00480.1	7	7	360.57	0.804718	1.00593	untreated	Ozone	2.25619e+06	751196	1.98789e+06	2.02376e+06	1.65827e+06	1.34285e+06	0.994109	1.94161e+06	180211	1.38281e+06	1.96428e+06	1.65827e+06	829533	8	0	7	5	3	5
POPTR_0004s14780.1	7	7	218.4	0.785268	1.1382	Ozone	untreated	683683	1.44865e+06	733934	758141	860780	899330	1.1382	588357	347529	510537	735859	860780	555554	4	5	3	3	6	3
POPTR_0007s00300.1	7	7	346.5	0.752555	1.10051	Ozone	untreated	1.08992e+06	176326	1.40306e+06	814444	880481	730581	1.10051	937954	42300.4	975990	790507	880481	451311	8	1	8	5	7	3
POPTR_0006s02810.1;POPTR_0016s02570.1;POPTR_0016s02570.3	7	7	359.76	0.651845	1.05043	untreated	Ozone	529937	1.30198e+06	477958	763144	869283	793921	0.951995	456048	312343	332475	740715	869283	490439	5	6	3	8	9	6
POPTR_0013s15560.1;POPTR_0013s15530.1	7	7	301.58	0.641015	1.50968	Ozone	untreated	473826	1.82883e+06	545456	546486	669215	670870	1.50968	407760	438735	379428	530424	669215	414424	1	4	4	5	1	1
POPTR_0001s39950.1	7	7	387.81	0.625382	1.18158	Ozone	untreated	2.40046e+06	2.03849e+06	4.17247e+06	1.72434e+06	2.58071e+06	2.98299e+06	1.18158	2.06577e+06	489032	2.90244e+06	1.67366e+06	2.58071e+06	1.84272e+06	9	3	13	8	9	9
POPTR_0010s05530.1;POPTR_0010s05530.2	17	7	1085.61	0.477044	1.13524	untreated	Ozone	1.43968e+06	3.01197e+06	1.54139e+06	2.1937e+06	2.34903e+06	2.26083e+06	0.880869	1.23895e+06	722568	1.07221e+06	2.12922e+06	2.34903e+06	1.39661e+06	5	4	6	8	11	6
POPTR_0013s10250.1	7	7	613.96	0.404242	1.28629	untreated	Ozone	5.31705e+06	1.44163e+06	5.43008e+06	5.15458e+06	4.97417e+06	5.54949e+06	0.777432	4.5757e+06	345846	3.77725e+06	5.00308e+06	4.97417e+06	3.42816e+06	8	6	7	10	9	10
POPTR_0012s09570.1;POPTR_0001s36290.1;POPTR_0008s17940.1;POPTR_0010s06560.1	13	7	901.58	0.388545	1.27925	Ozone	untreated	3.29917e+06	6.32567e+06	3.54162e+06	3.29972e+06	3.72004e+06	3.27253e+06	1.27925	2.83917e+06	1.51752e+06	2.46361e+06	3.20274e+06	3.72004e+06	2.02158e+06	6	6	8	11	9	9
POPTR_0011s09860.1;POPTR_0004s05340.1	10	7	583.53	0.351687	1.24335	untreated	Ozone	2.26951e+06	1.13081e+06	2.45524e+06	2.40346e+06	2.71631e+06	2.16076e+06	0.804277	1.95307e+06	271280	1.7079e+06	2.33282e+06	2.71631e+06	1.33479e+06	7	3	7	6	7	5
POPTR_0022s00530.1	23	7	1381.14	0.323514	1.3781	untreated	Ozone	2.64137e+06	898395	3.33386e+06	3.26227e+06	2.85369e+06	3.35662e+06	0.725634	2.27309e+06	215524	2.31909e+06	3.16639e+06	2.85369e+06	2.07353e+06	6	0	5	7	4	6
POPTR_0012s14980.1;POPTR_0012s12320.1;POPTR_0012s12320.2	7	7	352.58	0.309726	1.43256	untreated	Ozone	483026	133694	556496	553562	591967	535166	0.698053	415678	32072.9	387107	537292	591967	330595	5	0	4	7	6	6
POPTR_0002s01650.1	7	7	337.02	0.279466	1.29897	Ozone	untreated	8.298e+06	7.53056e+06	1.35281e+07	7.62475e+06	7.6881e+06	7.28706e+06	1.29897	7.14102e+06	1.80657e+06	9.41036e+06	7.40065e+06	7.6881e+06	4.50152e+06	10	9	10	13	11	11
POPTR_0009s08570.1	7	7	441.57	0.239851	1.07351	untreated	Ozone	1.35065e+06	1.18057e+06	1.20223e+06	1.30849e+06	1.41709e+06	1.28231e+06	0.931527	1.16233e+06	283218	836291	1.27003e+06	1.41709e+06	792136	10	4	7	11	10	8
POPTR_0003s09830.1	18	7	1266.67	0.229016	1.04312	untreated	Ozone	4.56365e+06	5.03762e+06	4.88219e+06	5.06452e+06	4.95411e+06	5.08936e+06	0.958662	3.92734e+06	1.20852e+06	3.39613e+06	4.91567e+06	4.95411e+06	3.14391e+06	7	10	9	9	9	9
POPTR_0008s10020.1	12	7	564.93	0.224389	1.41875	untreated	Ozone	2.39138e+06	1.10017e+06	2.74459e+06	3.22079e+06	3.02509e+06	2.60163e+06	0.704847	2.05795e+06	263929	1.90918e+06	3.12613e+06	3.02509e+06	1.60713e+06	5	2	8	7	9	4
POPTR_0010s17860.1	21	7	1273.46	0.195105	1.21146	untreated	Ozone	7.94026e+06	1.20008e+07	8.03574e+06	1.12587e+07	1.1349e+07	1.12852e+07	0.825447	6.83315e+06	2.87899e+06	5.58979e+06	1.09278e+07	1.1349e+07	6.97132e+06	13	10	14	17	15	16
POPTR_0001s02500.1;POPTR_0003s09030.1	7	7	234.43	0.189145	1.39418	untreated	Ozone	500394	830248	362501	740301	755457	864795	0.717265	430625	199175	252162	718543	755457	534220	6	8	6	4	5	4
POPTR_0001s23310.1;POPTR_0001s23050.1	9	7	535.66	0.151559	1.49733	untreated	Ozone	1.28686e+06	519667	898113	1.29409e+06	1.33085e+06	1.42479e+06	0.667855	1.10743e+06	124668	624742	1.25606e+06	1.33085e+06	880156	8	3	5	7	6	7
POPTR_0005s23110.1	12	7	556.12	0.11692	1.19998	untreated	Ozone	2.14956e+06	2.06838e+06	2.05924e+06	2.51096e+06	2.88467e+06	2.13685e+06	0.833349	1.84985e+06	496203	1.43244e+06	2.43716e+06	2.88467e+06	1.32002e+06	8	7	6	10	12	7
POPTR_0019s14050.1;POPTR_0013s14450.1	7	7	335.33	0.0810966	1.09925	Ozone	untreated	1.13851e+06	1.10562e+06	1.23405e+06	1.01984e+06	1.10389e+06	1.04042e+06	1.09925	979770	265238	858426	989866	1.10389e+06	642708	7	2	6	5	7	3
POPTR_0016s11610.1;POPTR_0006s09550.1	7	7	340.39	0.0631317	1.28554	Ozone	untreated	4.60149e+06	5.90226e+06	4.42162e+06	3.90704e+06	4.05429e+06	3.64884e+06	1.28554	3.95991e+06	1.41595e+06	3.07575e+06	3.79221e+06	4.05429e+06	2.25404e+06	5	5	7	5	8	5
POPTR_0017s05770.1;POPTR_0007s01850.1;POPTR_0017s05770.2	8	7	395.28	0.0587089	1.37317	Ozone	untreated	1.22072e+06	825422	1.07616e+06	768088	767966	737728	1.37317	1.05051e+06	198018	748592	745513	767966	455726	8	0	7	4	3	2
POPTR_0005s22860.1	9	7	447.87	0.056733	1.34124	untreated	Ozone	2.05035e+06	1.9872e+06	1.43917e+06	2.53682e+06	2.45074e+06	2.35804e+06	0.745578	1.76447e+06	476726	1.00111e+06	2.46226e+06	2.45074e+06	1.45666e+06	6	4	5	7	8	5
POPTR_0009s02070.1;POPTR_0005s11430.1;POPTR_0006s08980.1;POPTR_0009s02070.2;POPTR_0009s02070.3	10	7	627.85	0.0403307	1.71144	untreated	Ozone	2.59772e+06	1.49734e+06	1.72383e+06	3.01033e+06	3.03166e+06	3.91667e+06	0.584304	2.23552e+06	359210	1.19912e+06	2.92185e+06	3.03166e+06	2.41949e+06	8	8	9	7	9	8
POPTR_0015s07690.1	7	7	216.64	0.0324115	1.48801	untreated	Ozone	341007	278682	427153	506014	496964	554737	0.672037	293460	66855.6	297135	491142	496964	342684	1	0	3	4	5	4
POPTR_0007s09630.1	16	7	1005.99	0.0148926	1.22148	untreated	Ozone	2.61855e+06	2.26426e+06	2.6024e+06	3.07415e+06	3.10121e+06	2.96764e+06	0.818682	2.25345e+06	543193	1.81027e+06	2.9838e+06	3.10121e+06	1.83324e+06	7	5	7	11	8	6
POPTR_0001s16800.1	7	7	237.48	0.00800597	3.10704	untreated	Ozone	148810	292867	136351	627927	565892	602136	0.32185	128062	70258.5	94847.8	609471	565892	371965	1	1	1	7	6	5
POPTR_0007s14570.1	7	7	367.23	0.00307841	3.47282	Ozone	untreated	2.7486e+06	2.99572e+06	2.43384e+06	920044	916006	518850	3.47282	2.36536e+06	718671	1.69302e+06	893003	916006	320515	6	5	7	4	4	1
POPTR_0005s11500.1	17	7	998.58	0.00260818	1.19303	untreated	Ozone	5.03836e+06	4.82462e+06	4.77715e+06	5.87825e+06	5.59233e+06	5.9956e+06	0.838199	4.33587e+06	1.15742e+06	3.32306e+06	5.70548e+06	5.59233e+06	3.70373e+06	10	6	9	9	12	11
POPTR_0002s05390.1	12	7	518.02	0.00136553	1.27177	untreated	Ozone	1.97908e+06	1.80977e+06	1.8364e+06	2.33001e+06	2.39208e+06	2.43191e+06	0.786308	1.70314e+06	434161	1.27743e+06	2.26153e+06	2.39208e+06	1.50229e+06	8	5	8	7	9	5
POPTR_0004s10240.1;POPTR_0017s13940.1	7	7	288.99	0.000358663	2.84469	Ozone	untreated	4.94731e+06	5.38533e+06	6.73049e+06	2.03201e+06	1.96091e+06	2.00533e+06	2.84469	4.25751e+06	1.29194e+06	4.68184e+06	1.97229e+06	1.96091e+06	1.23878e+06	5	6	7	2	3	3
POPTR_0016s03630.1	36	6	1792.11	0.977925	1.12675	Ozone	untreated	725658	1.9916e+06	797423	971937	1.096e+06	1.05136e+06	1.12675	624480	477782	554700	943371	1.096e+06	649469	1	6	2	3	4	8
POPTR_0005s25850.1;POPTR_0002s02580.1;POPTR_0008s15880.1	7	6	245.34	0.923098	1.03218	Ozone	untreated	338149	541585	472146	419510	479908	410309	1.03218	291001	129926	328432	407181	479908	253465	5	2	4	6	8	5
POPTR_0002s08410.1	6	6	466.71	0.92268	1.03752	Ozone	untreated	9.65652e+06	1.64989e+07	7.01119e+06	1.01318e+07	1.07601e+07	1.10754e+07	1.03752	8.31012e+06	3.95806e+06	4.8771e+06	9.83399e+06	1.07601e+07	6.84172e+06	10	9	8	8	11	12
POPTR_0015s08310.1;POPTR_0006s23870.1;POPTR_0012s07830.1	6	6	230.92	0.885148	1.14562	Ozone	untreated	458311	1.21516e+06	562161	583452	647438	720578	1.14562	394409	291515	391048	566303	647438	445131	3	5	3	4	5	4
POPTR_0008s06720.1	6	6	400.73	0.875757	1.00892	Ozone	untreated	3.565e+06	6.64335e+06	3.62699e+06	4.73492e+06	4.30522e+06	4.67284e+06	1.00892	3.06793e+06	1.59373e+06	2.52299e+06	4.59576e+06	4.30522e+06	2.88661e+06	7	13	7	8	7	7
POPTR_0006s22630.1;POPTR_0006s22640.1;POPTR_0007s09750.1;POPTR_0011s09670.1	7	6	265.59	0.852266	1.16597	Ozone	untreated	892888	2.00919e+06	759543	999281	1.17154e+06	969592	1.16597	768393	482002	528350	969911	1.17154e+06	598958	4	8	3	3	4	2
POPTR_0008s16670.1;POPTR_0002s14270.1;POPTR_0002s14290.1;POPTR_0904s00200.1	13	6	624.25	0.836368	1.01243	untreated	Ozone	1.76216e+06	1.68528e+06	2.01696e+06	1.738e+06	1.958e+06	1.8363e+06	0.987726	1.51646e+06	404296	1.40303e+06	1.68692e+06	1.958e+06	1.13436e+06	6	6	6	5	7	7
POPTR_0014s11570.3;POPTR_0002s19700.1;POPTR_0014s11570.1	6	6	307.67	0.819515	1.01658	untreated	Ozone	353849	502544	330020	376907	405217	423955	0.983695	304512	120560	229567	365829	405217	261895	3	0	3	3	4	7
POPTR_0002s15600.1;POPTR_0014s08500.1	6	6	308.58	0.793905	1.01342	Ozone	untreated	502662	1.21537e+06	478967	711338	714281	742279	1.01342	432576	291565	333177	690431	714281	458537	3	8	5	5	5	5
POPTR_0013s10800.1;POPTR_0008s21750.1	6	6	571.1	0.773057	1.03381	untreated	Ozone	1.86705e+07	2.49294e+07	2.22291e+07	2.22616e+07	2.58237e+07	1.99697e+07	0.967292	1.60673e+07	5.98053e+06	1.54629e+07	2.16073e+07	2.58237e+07	1.23361e+07	17	11	15	20	24	16
POPTR_0003s05720.1	6	6	260.03	0.737139	1.10138	Ozone	untreated	309540	502666	284757	321559	349638	324793	1.10138	266381	120589	198082	312108	349638	200638	2	4	1	3	1	2
POPTR_0015s12190.1	6	6	267.79	0.679144	1.07145	untreated	Ozone	783169	589625	714023	922176	660691	653045	0.933318	673973	141450	496686	895072	660691	403413	3	2	1	6	2	2
POPTR_0007s14960.1;POPTR_1342s00200.1	6	6	249.97	0.676588	1.09738	Ozone	untreated	508863	746668	453829	496938	470732	590002	1.09738	437913	179125	315691	482333	470732	364469	4	5	3	5	5	3
POPTR_0008s10480.1;POPTR_0010s15590.1	6	6	365.49	0.611132	1.26784	Ozone	untreated	704068	1.13672e+06	421999	556455	634592	593706	1.26784	605901	272697	293549	540100	634592	366757	5	6	5	3	6	3
POPTR_0015s08110.1;POPTR_0012s07650.1	6	6	155.81	0.588663	1.43726	Ozone	untreated	202026	586302	186101	194470	256252	227255	1.43726	173857	140653	129455	188755	256252	140385	3	6	2	1	4	2
POPTR_0005s11300.1	6	6	323.66	0.587978	1.08524	untreated	Ozone	338407	756206	236772	504188	488688	452001	0.921452	291223	181413	164702	489369	488688	279220	3	1	1	4	3	6
POPTR_0010s17870.1	13	6	857.33	0.585087	1.08784	Ozone	untreated	1.43976e+06	1.95013e+06	1.32573e+06	1.4201e+06	1.41876e+06	1.49597e+06	1.08784	1.23902e+06	467833	922198	1.37836e+06	1.41876e+06	924121	4	5	5	5	5	7
POPTR_0017s00520.1	9	6	319.84	0.565969	1.22557	Ozone	untreated	861073	1.09409e+06	490419	569136	703290	723039	1.22557	741014	262471	341143	552408	703290	446651	5	7	3	2	4	4
POPTR_0009s15490.1	20	6	1082.46	0.444749	1.25454	Ozone	untreated	1.64978e+06	2.88091e+06	1.45121e+06	1.44853e+06	1.67889e+06	1.64077e+06	1.25454	1.41975e+06	691126	1.00949e+06	1.40595e+06	1.67889e+06	1.01357e+06	8	9	7	9	9	8
POPTR_0001s30820.1;POPTR_0002s12420.1	6	6	321.06	0.405502	1.12958	Ozone	untreated	565379	712251	495123	509721	585700	473967	1.12958	486549	170868	344416	494739	585700	292789	8	7	5	6	6	6
POPTR_0003s06510.1;POPTR_0003s06480.1	6	6	205.09	0.373928	1.18523	untreated	Ozone	1.31325e+07	7.68266e+06	7.54304e+06	1.22479e+07	9.5055e+06	1.18577e+07	0.843715	1.13014e+07	1.84306e+06	5.24706e+06	1.18879e+07	9.5055e+06	7.32497e+06	1	2	1	4	6	3
POPTR_0010s03010.1	18	6	1067	0.350702	1.15682	untreated	Ozone	2.92583e+06	4.97937e+06	3.20843e+06	4.22542e+06	4.37967e+06	4.25139e+06	0.864438	2.51789e+06	1.19455e+06	2.23183e+06	4.10123e+06	4.37967e+06	2.62626e+06	6	6	8	8	6	7
POPTR_0014s17130.1	6	6	338.64	0.342544	1.06196	Ozone	untreated	792012	775368	808671	747862	818657	670892	1.06196	681582	186010	562525	725881	818657	414438	7	3	5	3	5	4
POPTR_0001s34960.1	6	6	225.12	0.315407	1.42166	Ozone	untreated	843249	382984	756011	509809	508911	375599	1.42166	725676	91877.5	525894	494825	508911	232023	5	1	5	4	5	5
POPTR_0001s45810.1;POPTR_0001s45820.1;POPTR_0011s15080.1	6	6	338.97	0.306832	1.24373	untreated	Ozone	827407	1.43832e+06	650415	1.20007e+06	1.22644e+06	1.20036e+06	0.804036	712042	345050	452439	1.1648e+06	1.22644e+06	741514	5	9	5	8	7	6
POPTR_0008s10050.1;POPTR_0010s16010.1	6	6	203.07	0.157064	1.38907	untreated	Ozone	713294	426330	847129	889614	868958	1.00116e+06	0.719908	613840	102276	589277	863467	868958	618458	3	1	4	4	5	3
POPTR_0014s16990.1	7	6	247.72	0.148281	1.20762	untreated	Ozone	714132	968131	685417	950264	911661	997329	0.828076	614561	232253	476787	922335	911661	616092	2	3	3	6	6	7
POPTR_0006s16370.1;POPTR_0018s09170.1	7	6	267.18	0.129845	1.20059	untreated	Ozone	1.85669e+06	1.31044e+06	1.51637e+06	1.86368e+06	1.90808e+06	1.85119e+06	0.832925	1.59781e+06	314373	1.05481e+06	1.80891e+06	1.90808e+06	1.14356e+06	3	3	4	7	4	4
POPTR_0004s07320.1;POPTR_0001s35080.1;POPTR_0017s01410.1	6	6	211.52	0.093205	1.23936	untreated	Ozone	304503	301255	277104	346803	317733	429651	0.806866	262046	72270.7	192758	336610	317733	265413	1	5	1	2	2	3
POPTR_0003s12960.1	13	6	684.1	0.0888905	1.18315	untreated	Ozone	579887	732412	590330	721261	767277	762549	0.845204	499034	175705	410643	700063	767277	471059	1	2	2	3	4	3
POPTR_0005s25060.1;POPTR_0002s03550.1;POPTR_0005s12280.1	6	6	300.56	0.0815906	1.18222	untreated	Ozone	535890	424178	487501	543074	600763	567500	0.84587	461171	101760	339113	527113	600763	350569	4	3	3	5	4	5
POPTR_0005s21360.1;POPTR_0002s06960.1	6	6	274.87	0.0691455	1.19341	untreated	Ozone	1.50727e+06	1.7581e+06	1.37052e+06	1.79894e+06	1.88171e+06	1.85184e+06	0.837938	1.29711e+06	421765	953353	1.74607e+06	1.88171e+06	1.14396e+06	4	5	4	7	6	8
POPTR_0009s04650.1	7	6	402.09	0.0669417	1.61141	untreated	Ozone	196424	340150	206780	354672	479596	363577	0.620575	169037	81601.7	143839	344248	479596	224597	1	3	1	6	5	3
POPTR_0021s00380.1	17	6	938.67	0.0642202	1.35349	Ozone	untreated	5.26824e+06	7.13428e+06	7.44277e+06	4.94432e+06	5.17764e+06	4.54037e+06	1.35349	4.53369e+06	1.71151e+06	5.17731e+06	4.79901e+06	5.17764e+06	2.80477e+06	11	11	7	9	9	8
POPTR_0013s13200.1;POPTR_0013s13200.2;POPTR_0019s12790.1	8	6	347.45	0.0579538	1.58764	Ozone	untreated	670552	895521	519562	451427	471819	390426	1.58764	577058	214835	361415	438159	471819	241183	5	6	5	6	4	5
POPTR_0001s31160.1;POPTR_0002s12570.1;POPTR_0009s10220.1	6	6	281.06	0.0488448	1.40913	untreated	Ozone	501814	380055	589139	687334	685199	700312	0.709656	431846	91174.7	409815	667132	685199	432612	4	1	6	5	4	5
POPTR_0001s03980.1	24	6	1856.97	0.0167235	1.78999	untreated	Ozone	1.20013e+06	1.09844e+06	1.65614e+06	2.01766e+06	2.38079e+06	2.68045e+06	0.558663	1.0328e+06	263515	1.15204e+06	1.95835e+06	2.38079e+06	1.65583e+06	7	6	9	11	11	11
POPTR_0009s01470.1;POPTR_0015s15130.1;POPTR_0015s15190.1;POPTR_0015s15240.1	20	6	1416.05	0.0155581	2.21378	untreated	Ozone	1.96335e+06	1.4556e+06	2.52862e+06	3.57998e+06	4.19541e+06	5.39119e+06	0.451717	1.6896e+06	349196	1.75895e+06	3.47476e+06	4.19541e+06	3.33037e+06	4	3	7	9	9	12
POPTR_0003s10230.1;POPTR_0001s01280.1	6	6	387.12	0.0124851	1.60705	untreated	Ozone	543231	474250	689275	938249	938912	865686	0.622257	467488	113772	479471	910673	938912	534770	7	2	5	7	11	10
POPTR_0001s31220.1	7	6	184.43	0.00376239	2.58983	Ozone	untreated	810610	636932	651514	263411	338461	208627	2.58983	697587	152799	453203	255669	338461	128878	7	1	4	1	1	0
POPTR_0001s26970.1;POPTR_0009s06200.1	6	6	313.73	0.00131368	1.6747	untreated	Ozone	588185	676715	549275	973356	1.02168e+06	1.04317e+06	0.59712	506174	162343	382085	944748	1.02168e+06	644412	5	3	5	6	5	5
POPTR_0006s12870.1	10	6	586.1	3.7489e-06	4.15886	untreated	Ozone	154308	155466	142409	663241	607158	610169	0.24045	132793	37296.1	99062.2	643748	607158	376927	0	0	0	6	5	5
POPTR_0004s22620.1;POPTR_0009s01050.1;POPTR_0011s01280.1	6	5	434.83	0.960719	1.13692	Ozone	untreated	1.89291e+06	669245	3.34216e+06	1.23257e+06	1.5341e+06	2.4266e+06	1.13692	1.62899e+06	160551	2.32486e+06	1.19634e+06	1.5341e+06	1.49901e+06	8	4	9	6	5	6
POPTR_0006s19530.1	5	5	222.36	0.95826	1.0712	Ozone	untreated	1.04345e+06	2.21149e+06	881328	1.30129e+06	1.28335e+06	1.27672e+06	1.0712	897965	530535	613066	1.26305e+06	1.28335e+06	788684	6	4	4	8	6	4
POPTR_0015s09990.1	5	5	182.07	0.946699	1.00426	untreated	Ozone	1.52451e+06	1.41568e+06	1.68768e+06	1.68944e+06	1.4631e+06	1.49505e+06	0.995757	1.31195e+06	339621	1.17398e+06	1.63979e+06	1.4631e+06	923555	3	4	4	4	5	4
POPTR_0002s25390.1	5	5	250.56	0.934936	1.01019	Ozone	untreated	284090	462336	285317	310696	369426	341216	1.01019	244479	110914	198471	301564	369426	210784	2	3	3	4	2	5
POPTR_0008s16890.1	6	5	272.72	0.930934	1.02788	Ozone	untreated	2.15856e+06	1.41716e+06	1.46543e+06	1.75453e+06	1.7567e+06	1.39317e+06	1.02788	1.8576e+06	339975	1.01938e+06	1.70297e+06	1.7567e+06	860621	8	4	6	5	5	6
POPTR_0017s12760.1	7	5	351.59	0.896012	1.0076	untreated	Ozone	610015	879306	612205	724001	769656	623849	0.992454	524961	210944	425860	702721	769656	385377	4	8	7	8	9	7
POPTR_0015s06860.1;POPTR_0012s06750.1	6	5	323.69	0.893446	1.05328	Ozone	untreated	906659	1.4325e+06	847151	1.00493e+06	1.02041e+06	999783	1.05328	780244	343654	589292	975394	1.02041e+06	617608	3	8	4	5	7	5
POPTR_0017s00420.1;POPTR_0007s00270.1;POPTR_0007s03250.1	5	5	158.82	0.880948	1.00876	untreated	Ozone	159720	227643	173913	176273	204783	185135	0.991317	137451	54611.2	120977	171092	204783	114366	2	1	0	4	2	2
POPTR_0001s32950.1;POPTR_0012s10690.1;POPTR_0017s08780.1	6	5	228.83	0.874454	1.1055	Ozone	untreated	667450	1.15412e+06	505884	677004	751344	676993	1.1055	574388	276871	351901	657106	751344	418207	5	4	2	6	6	4
POPTR_0019s14760.1;POPTR_0013s15040.1	5	5	177.54	0.838989	1.00113	untreated	Ozone	210988	392776	203922	247194	274577	286824	0.998876	181570	94226.4	141851	239929	274577	177183	1	3	2	5	2	6
POPTR_0015s12070.1	6	5	209.25	0.817772	1.02018	untreated	Ozone	232104	209485	300550	235459	243826	277828	0.980222	199742	50255.2	209068	228539	243826	171626	2	1	3	3	4	5
POPTR_0004s20220.1	19	5	952.81	0.788852	1.13274	Ozone	untreated	1.21995e+06	2.41672e+06	1.17926e+06	1.38457e+06	1.48509e+06	1.3819e+06	1.13274	1.04986e+06	579767	820315	1.34388e+06	1.48509e+06	853656	4	3	4	3	5	4
POPTR_0001s39940.1;POPTR_0001s39630.1;POPTR_0001s39650.1;POPTR_0001s39660.1;POPTR_0001s39670.1;POPTR_0001s39680.1;POPTR_0001s39900.1;POPTR_0001s39920.1	5	5	263.87	0.726902	1.04468	Ozone	untreated	220524	207067	264538	117885	260328	284311	1.04468	189776	49675.1	184017	114420	260328	175631	3	1	3	1	4	5
POPTR_0014s13710.1	5	5	225.04	0.696315	1.04524	untreated	Ozone	213655	419032	214702	277692	319499	288535	0.956718	183866	100525	149350	269530	319499	178240	2	5	4	2	5	3
POPTR_0014s15120.1;POPTR_0012s06340.1	5	5	177.91	0.685759	1.04575	untreated	Ozone	144167	341178	167364	222993	247308	212271	0.956249	124066	81848.1	116421	216439	247308	131129	2	6	2	3	3	4
POPTR_0013s05480.1;POPTR_0019s05050.1	5	5	175.79	0.667103	1.09844	Ozone	untreated	883538	522028	680601	675241	618889	605073	1.09844	760346	125234	473437	655395	618889	373779	5	2	3	4	5	1
POPTR_0002s05660.1	9	5	261.45	0.64833	1.07349	untreated	Ozone	8.10818e+06	2.68805e+06	7.00542e+06	6.68154e+06	5.69488e+06	6.73346e+06	0.931542	6.97766e+06	644861	4.87308e+06	6.48516e+06	5.69488e+06	4.15954e+06	9	4	9	7	6	6
POPTR_0004s11250.1	5	5	196.19	0.636866	1.22064	Ozone	untreated	683370	1.54737e+06	766633	808964	843646	802964	1.22064	588088	371213	533282	785188	843646	496025	2	3	3	5	3	3
POPTR_0006s23950.1;POPTR_0003s17780.1;POPTR_0006s23950.2	5	5	253.95	0.625211	1.06676	untreated	Ozone	471437	245946	337147	385469	369321	370137	0.93742	405704	59002.1	234525	374140	369321	228649	5	0	3	3	4	4
POPTR_0007s12070.1	10	5	564.08	0.616514	1.00449	Ozone	untreated	2.22832e+07	1.93063e+06	2.04639e+07	1.58011e+07	1.39522e+07	1.47247e+07	1.00449	1.91763e+07	463157	1.4235e+07	1.53367e+07	1.39522e+07	9.09607e+06	10	1	10	6	8	6
POPTR_0012s02460.1	5	5	229.91	0.604839	1.08469	Ozone	untreated	223884	293519	239495	237046	289790	170965	1.08469	192668	70414.8	166597	230079	289790	105612	2	1	3	4	4	2
POPTR_0012s14030.1;POPTR_0015s14020.1	5	5	246.13	0.587968	1.11683	Ozone	untreated	342850	518728	325352	335214	375556	352001	1.11683	295047	124442	226320	325362	375556	217446	3	3	2	2	2	4
POPTR_0017s04660.1;POPTR_0007s01200.1	5	5	170.88	0.559986	1.17971	Ozone	untreated	217805	371864	202435	215374	264849	191214	1.17971	187436	89209.8	140817	209044	264849	118121	4	3	1	1	3	2
POPTR_0002s05220.1;POPTR_0002s06500.1;POPTR_0005s21860.1	6	5	215.52	0.552289	1.10074	untreated	Ozone	701760	1.27629e+06	638694	880736	972600	1.02701e+06	0.908482	603914	306180	444286	854850	972600	634425	3	5	3	5	3	4
POPTR_0001s25160.1	6	5	432.08	0.545771	1.07025	untreated	Ozone	1.13676e+06	749463	829226	978209	995293	932695	0.934365	978263	179795	576823	949459	995293	576165	5	2	6	4	6	5
POPTR_0001s44680.1	5	5	189.51	0.512573	1.11074	untreated	Ozone	815934	442421	743926	781982	728120	713915	0.900299	702168	106136	517487	758999	728120	441015	5	4	6	2	3	4
POPTR_0005s10090.1	18	5	871.47	0.508804	1.11566	untreated	Ozone	619186	1.25239e+06	713228	911369	999295	973087	0.896334	532854	300447	496133	884582	999295	601117	6	6	6	3	5	6
POPTR_0002s22560.1;POPTR_0002s22580.1;POPTR_0004s10620.1	17	5	1012.52	0.504266	1.11383	untreated	Ozone	785157	1.44071e+06	843656	1.04577e+06	1.15054e+06	1.22261e+06	0.897806	675683	345625	586861	1.01504e+06	1.15054e+06	755256	7	8	6	5	4	4
POPTR_0004s21970.1	5	5	218.88	0.502082	1.18593	untreated	Ozone	369707	59476.2	469410	304137	385146	376386	0.84322	318159	14268.3	326529	295198	385146	232509	4	0	5	2	4	2
POPTR_0001s35630.1;POPTR_0006s02230.1;POPTR_0016s02040.1	5	5	146.77	0.499677	1.29856	Ozone	untreated	288601	663391	333872	304649	370738	314838	1.29856	248362	159147	232247	295695	370738	194489	2	5	2	0	2	2
POPTR_0019s07540.1	5	5	277.4	0.462923	1.15661	untreated	Ozone	297547	722173	408413	520686	593193	537909	0.864599	256060	173248	284099	505382	593193	332289	2	5	3	4	7	5
POPTR_0013s05850.1	20	5	988.86	0.432505	1.17069	untreated	Ozone	628822	1.05279e+06	454834	786553	905731	808833	0.854196	541146	252562	316390	763436	905731	499650	2	2	1	4	6	2
POPTR_0014s02410.1	5	5	318.11	0.413763	1.26109	untreated	Ozone	3.25254e+06	1.12579e+06	4.46094e+06	3.94974e+06	3.62602e+06	3.5714e+06	0.792963	2.79904e+06	270077	3.1031e+06	3.83365e+06	3.62602e+06	2.2062e+06	7	3	6	6	6	5
POPTR_0001s39210.1;POPTR_0001s08570.1;POPTR_0011s10480.1	5	5	158.81	0.399259	1.23237	untreated	Ozone	96115.3	279353	95134.2	171262	194322	214374	0.811442	82714	67016.4	66176.9	166229	194322	132428	2	2	2	4	4	5
POPTR_0002s13970.1;POPTR_0014s04880.1	6	5	286.27	0.375894	1.30643	untreated	Ozone	1.72607e+06	594840	2.2455e+06	2.00226e+06	1.82401e+06	2.13944e+06	0.765443	1.4854e+06	142702	1.56201e+06	1.94341e+06	1.82401e+06	1.32162e+06	4	2	5	4	6	4
POPTR_0001s12500.1;POPTR_0003s15670.1	5	5	164.51	0.375423	1.19987	untreated	Ozone	151007	303547	159897	222868	239363	275031	0.833422	129952	72820.6	111227	216318	239363	169898	0	1	1	1	2	2
POPTR_0018s09730.1	7	5	433	0.375026	1.17084	untreated	Ozone	683915	385823	675202	644891	699151	699000	0.854089	588557	92558.5	469681	625937	699151	431802	5	1	4	6	7	4
POPTR_0009s04180.1	6	5	471.83	0.368428	1.2566	Ozone	untreated	999630	531761	868451	648739	636372	624677	1.2566	860252	127569	604108	629672	636372	385889	4	4	4	4	4	4
POPTR_0014s07570.1;POPTR_0002s15740.1;POPTR_0004s01145.1	5	5	176.21	0.36334	1.22263	Ozone	untreated	343275	506230	288246	292132	324910	313534	1.22263	295413	121444	200508	283546	324910	193683	2	3	1	3	5	4
POPTR_0004s16260.1;POPTR_0009s11920.1	5	5	243.25	0.349403	1.27541	untreated	Ozone	821010	390792	1.04584e+06	891343	914737	1.07333e+06	0.784062	706537	93750.6	727500	865145	914737	663041	6	1	4	4	5	5
POPTR_0010s02860.1;POPTR_0010s02860.2;POPTR_0010s02860.3	5	5	221.32	0.30223	1.09086	untreated	Ozone	344555	360534	301198	393240	372842	331636	0.916708	296514	86491.8	209518	381683	372842	204866	4	2	3	4	4	3
POPTR_0013s06430.1	5	5	391.06	0.298641	1.33688	untreated	Ozone	814063	374789	1.02965e+06	1.02826e+06	1.06059e+06	877022	0.748011	700558	89911.5	716244	998036	1.06059e+06	541773	5	0	5	4	5	4
POPTR_0010s13520.1;POPTR_0008s11910.1;POPTR_0010s13520.2	5	5	180.27	0.294808	1.23135	Ozone	untreated	661196	707645	434339	466132	486132	512130	1.23135	569006	169763	302133	452432	486132	316364	6	3	4	5	5	6
POPTR_0004s01320.1	5	5	254.92	0.247348	1.22366	untreated	Ozone	1.33008e+06	738684	947984	1.25295e+06	1.22476e+06	1.21377e+06	0.817219	1.14463e+06	177210	659433	1.21613e+06	1.22476e+06	749794	4	3	5	4	4	5
POPTR_0015s09810.1	5	5	231.57	0.206666	1.72163	untreated	Ozone	562804	147719	685342	790577	731373	881220	0.580843	484332	35437.6	476735	767341	731373	544367	2	0	5	5	5	4
POPTR_0001s35230.1	5	5	400.81	0.191148	1.6787	untreated	Ozone	5.60412e+06	1.71486e+06	6.6184e+06	7.71382e+06	7.53077e+06	8.15213e+06	0.595698	4.82274e+06	411394	4.60387e+06	7.4871e+06	7.53077e+06	5.03592e+06	8	7	10	7	12	11
POPTR_0005s14550.1	5	5	270.56	0.170433	1.52279	untreated	Ozone	1.29072e+06	519117	1.21974e+06	1.64645e+06	1.43783e+06	1.52913e+06	0.656688	1.11075e+06	124536	848470	1.59806e+06	1.43783e+06	944607	5	0	5	8	5	6
POPTR_0002s01080.1;POPTR_0005s27300.1;POPTR_0007s08910.1	13	5	623.06	0.130625	1.53676	Ozone	untreated	1.47537e+06	2.77523e+06	1.55872e+06	1.32057e+06	1.2675e+06	1.19217e+06	1.53676	1.26966e+06	665775	1.08427e+06	1.28176e+06	1.2675e+06	736451	4	4	5	3	3	3
POPTR_0004s08820.1;POPTR_0005s14410.1	6	5	293.42	0.126587	1.52829	untreated	Ozone	535837	257166	532004	732935	657710	634353	0.654325	461125	61693.9	370070	711393	657710	391867	4	2	5	4	5	5
POPTR_0003s06370.1;POPTR_0001s16910.1	5	5	154.36	0.122072	1.20582	untreated	Ozone	1.03299e+06	770613	962290	1.01662e+06	1.152e+06	1.16653e+06	0.829313	888961	184869	669384	986744	1.152e+06	720617	2	3	2	2	4	3
POPTR_0010s21100.1;POPTR_0001s24710.1	11	5	614.66	0.118714	1.20473	Ozone	untreated	1.34658e+06	1.2396e+06	1.56478e+06	1.25726e+06	1.17663e+06	1.01166e+06	1.20473	1.15883e+06	297380	1.08849e+06	1.22031e+06	1.17663e+06	624945	5	4	6	3	5	4
POPTR_0016s08930.1	5	5	232.7	0.112412	1.30376	untreated	Ozone	350558	548920	387683	528980	591578	557588	0.767014	301680	131685	269678	513433	591578	344446	3	2	2	3	4	3
POPTR_0011s00650.1;POPTR_2119s00200.1	5	5	212.97	0.0542749	1.37178	untreated	Ozone	400240	359158	538706	572621	597142	610943	0.728982	344435	86161.6	374732	555791	597142	377405	5	1	3	4	5	5
POPTR_0006s13980.1;POPTR_0018s07400.1	5	5	240.76	0.0490012	1.25251	untreated	Ozone	764809	618551	701667	788049	880029	943438	0.798397	658172	148390	488091	764887	880029	582801	4	2	3	5	5	3
POPTR_0001s12930.1	5	5	211.18	0.0462455	1.25301	Ozone	untreated	560902	592069	475371	413827	415579	470134	1.25301	482696	142037	330675	401664	415579	290421	5	1	2	2	3	2
POPTR_0009s08520.1	16	5	982.25	0.0202582	1.72533	untreated	Ozone	1.06609e+06	1.22178e+06	1.23313e+06	2.09195e+06	2.43794e+06	1.54501e+06	0.579599	917445	293105	857787	2.03046e+06	2.43794e+06	954418	3	1	7	8	11	9
POPTR_0328s00200.1;POPTR_0001s05330.1;POPTR_0001s05330.2;POPTR_0328s00210.1	17	5	656.42	0.0119836	4.92773	Ozone	untreated	1.08184e+06	3.38757e+06	1.57586e+06	380287	401239	445260	4.92773	931002	812673	1.09619e+06	369110	401239	275056	3	5	7	2	1	2
POPTR_0010s05080.1;POPTR_0008s19410.1;POPTR_0010s05030.1;POPTR_0010s05030.2;POPTR_0010s05080.2	7	5	273.77	0.00950909	1.43433	Ozone	untreated	1.18309e+06	1.41685e+06	1.10988e+06	861840	894096	830511	1.43433	1.01813e+06	339900	772051	836510	894096	513041	5	3	4	3	3	4
POPTR_0010s19190.1	5	5	225.29	0.00872603	4.60243	untreated	Ozone	314486	106015	151571	945510	696910	990500	0.217277	270638	25432.8	105435	917720	696910	611873	2	0	0	4	2	4
POPTR_0003s20870.1	23	5	1763.61	0.00866963	2.22596	untreated	Ozone	1.38843e+06	1.15503e+06	2.00641e+06	3.0431e+06	3.38933e+06	3.69543e+06	0.449244	1.19484e+06	277091	1.39569e+06	2.95366e+06	3.38933e+06	2.28282e+06	7	4	7	7	7	7
POPTR_0014s06740.1	6	5	223.1	0.00439459	1.41933	untreated	Ozone	686570	706265	767325	933143	1.02323e+06	1.1096e+06	0.704558	590842	169432	533764	905717	1.02323e+06	685449	3	1	4	2	6	3
POPTR_0006s11800.1	7	5	531.85	0.00367655	1.1923	untreated	Ozone	1.20632e+06	1.1071e+06	1.10682e+06	1.36097e+06	1.36917e+06	1.34783e+06	0.838713	1.03812e+06	265593	769923	1.32097e+06	1.36917e+06	832608	6	5	6	7	6	7
POPTR_0010s22840.1;POPTR_0008s04040.1	5	5	139.99	0.00307827	1.35947	untreated	Ozone	307134	285369	305654	405994	436804	378218	0.735581	264310	68459.8	212618	394062	436804	233641	1	0	0	4	7	2
POPTR_0016s05780.1;POPTR_0006s04670.1;POPTR_0016s05800.1	5	5	285.05	0.00154534	3.68847	Ozone	untreated	2.0875e+06	1.33032e+06	2.24548e+06	480355	521601	533453	3.68847	1.79645e+06	319143	1.56199e+06	466236	521601	329537	6	3	8	0	0	0
POPTR_0018s02960.1	5	5	273.58	0.00142494	3.10406	Ozone	untreated	874048	1.29965e+06	855905	336261	340860	298891	3.10406	752180	311784	595382	326378	340860	184637	4	6	3	1	2	2
POPTR_0006s10130.1;POPTR_0001s18240.1;POPTR_0016s12370.1;POPTR_0016s12370.2	5	5	194.1	0.000763277	2.10694	untreated	Ozone	490782	470957	519948	908703	1.03548e+06	1.17765e+06	0.474621	422352	112982	361684	881995	1.03548e+06	727484	1	3	3	4	4	5
POPTR_0012s00670.1	10	5	475.33	0.000147365	2.47629	Ozone	untreated	1.28424e+06	1.05149e+06	1.085e+06	451112	455203	475081	2.47629	1.10518e+06	252252	754743	437854	455203	293477	3	1	5	2	4	2
POPTR_0004s03160.1	5	4	283.4	0.99581	1.15723	Ozone	untreated	8.78136e+06	2.20927e+06	5.1269e+06	5.24881e+06	4.24173e+06	4.43712e+06	1.15723	7.55698e+06	530002	3.56635e+06	5.09454e+06	4.24173e+06	2.741e+06	6	3	6	4	4	4
POPTR_0005s01370.1	10	4	483.37	0.987118	1.01893	Ozone	untreated	3.52013e+06	5.1006e+06	3.4369e+06	3.79628e+06	3.96861e+06	4.06869e+06	1.01893	3.02932e+06	1.22363e+06	2.39076e+06	3.6847e+06	3.96861e+06	2.5134e+06	6	4	6	7	6	4
POPTR_0014s13560.1	15	4	811.99	0.968312	1.01118	Ozone	untreated	433845	684869	507958	534266	504191	570224	1.01118	373355	164299	353344	518563	504191	352251	5	4	4	6	5	5
POPTR_0015s14380.1	6	4	454.34	0.966891	1.01316	Ozone	untreated	643132	983953	667287	759451	738986	766128	1.01316	553460	236049	464175	737130	738986	473269	4	3	4	3	4	4
POPTR_0006s14400.1	4	4	163.39	0.937266	1.01199	Ozone	untreated	803909	443845	753378	739239	649933	588249	1.01199	691820	106478	524062	717512	649933	363386	3	1	2	2	2	2
POPTR_0005s05980.1	4	4	231.75	0.937087	1.32752	Ozone	untreated	1.16166e+06	246475	1.39481e+06	747207	689541	674673	1.32752	999687	59129.2	970255	725245	689541	416774	3	0	7	3	3	2
POPTR_0013s13910.1;POPTR_0001s41370.1;POPTR_0011s12300.1	4	4	166.61	0.927401	1.03034	Ozone	untreated	149912	336726	200005	200497	218683	247243	1.03034	129010	80780.3	139127	194604	218683	152732	1	2	1	2	3	0
POPTR_0010s12680.1	28	4	2069.4	0.92483	1.00896	untreated	Ozone	1.39403e+06	1.39989e+06	1.41699e+06	1.31251e+06	1.5778e+06	1.35832e+06	0.991122	1.19966e+06	335832	985678	1.27393e+06	1.5778e+06	839093	4	4	5	5	6	7
POPTR_0001s40480.1;POPTR_0003s06710.1;POPTR_0004s06400.1	22	4	1144.33	0.897375	1.12928	Ozone	untreated	3.08574e+06	6.51013e+06	2.60714e+06	3.50813e+06	3.81477e+06	3.48315e+06	1.12928	2.6555e+06	1.56177e+06	1.81357e+06	3.40502e+06	3.81477e+06	2.15169e+06	8	8	4	7	7	5
POPTR_0008s08400.1	11	4	710.19	0.866706	1.02478	Ozone	untreated	550377	748094	607744	630577	627179	602366	1.02478	473638	179467	422756	612044	627179	372107	5	4	5	4	5	5
POPTR_0001s31210.1	4	4	124.86	0.856973	1.14298	Ozone	untreated	675769	1.51056e+06	647355	792301	825664	861247	1.14298	581547	362381	450311	769014	825664	532028	2	4	4	3	3	3
POPTR_0008s11730.1;POPTR_0012s06210.1	6	4	222.22	0.823815	1.01532	untreated	Ozone	132059	207853	121215	140136	163602	164453	0.984912	113646	49863.7	84319	136017	163602	101590	3	0	0	2	1	0
POPTR_0014s10790.1	4	4	141.19	0.810638	1.01739	untreated	Ozone	61119	111067	72831.1	80500.7	77482.1	91295.6	0.982907	52597.2	26644.9	50662.5	78134.6	77482.1	56397.1	1	1	1	3	5	3
POPTR_0002s22600.1	17	4	1121.14	0.795146	1.08604	Ozone	untreated	8.28893e+06	1.36255e+07	7.59965e+06	8.71729e+06	1.06842e+07	7.77443e+06	1.08604	7.13321e+06	3.26874e+06	5.28644e+06	8.46108e+06	1.06842e+07	4.80259e+06	10	6	9	9	11	9
POPTR_0008s05000.1;POPTR_0001s24170.1;POPTR_0006s22980.1	4	4	82.8	0.785626	1.1436	Ozone	untreated	137687	321868	188305	181486	181838	203186	1.1436	118489	77215.8	130988	176152	181838	125516	1	2	1	2	2	1
POPTR_0003s08760.1	5	4	350.99	0.784098	1.39911	Ozone	untreated	4.62762e+06	232716	5.32729e+06	2.52465e+06	2.64497e+06	2.11192e+06	1.39911	3.9824e+06	55828.2	3.70575e+06	2.45045e+06	2.64497e+06	1.30462e+06	6	0	7	7	7	3
POPTR_0010s21610.1;POPTR_0008s05150.1	5	4	198.01	0.782328	1.01925	untreated	Ozone	208138	360975	202654	264042	252424	270159	0.981113	179117	86597.6	140970	256281	252424	166888	2	2	2	3	1	1
POPTR_0005s11780.1;POPTR_0007s14040.1	4	4	263.07	0.777292	1.00493	untreated	Ozone	625814	1.55302e+06	761552	926385	994397	1.03411e+06	0.995092	538557	372568	529748	899157	994397	638811	5	4	5	6	6	6
POPTR_0015s06230.1	5	4	352.8	0.769564	1.02401	untreated	Ozone	1.02296e+06	1.292e+06	624116	1.01004e+06	1.01436e+06	985251	0.976552	880331	309950	434145	980354	1.01436e+06	608631	3	5	4	3	4	4
POPTR_0005s17740.1	11	4	664.76	0.743066	1.12533	Ozone	untreated	663316	325050	553372	466351	467284	436393	1.12533	570830	77979.2	384934	452645	467284	269578	5	0	4	4	3	5
POPTR_0006s06680.1;POPTR_0018s12970.1	4	4	154.94	0.739124	1.16638	Ozone	untreated	461843	207739	446872	344374	294724	318101	1.16638	397449	49836.5	310851	334253	294724	196504	3	0	3	4	2	2
POPTR_0001s20870.1	4	4	183.95	0.732672	1.09496	Ozone	untreated	453342	664980	375121	468027	445222	450679	1.09496	390133	159528	260940	454271	445222	278403	3	1	1	5	4	2
POPTR_0006s13370.1	4	4	151.03	0.725612	1.036	untreated	Ozone	200830	471803	195279	244066	315929	339164	0.965247	172828	113185	135839	236893	315929	209516	1	2	2	2	3	2
POPTR_0017s06920.1	4	4	160.38	0.712695	1.0696	Ozone	untreated	294057	406356	267685	278653	317005	309440	1.0696	253057	97484.3	186206	270464	317005	191154	3	1	2	2	4	3
POPTR_0008s20460.1;POPTR_0008s20460.3	16	4	1094.4	0.618816	1.08323	untreated	Ozone	3.00304e+06	6.24416e+06	3.70955e+06	4.74522e+06	5.22578e+06	4.06415e+06	0.923165	2.58433e+06	1.49797e+06	2.58043e+06	4.60575e+06	5.22578e+06	2.5106e+06	10	10	10	11	11	11
POPTR_0006s17940.1	6	4	256.1	0.616338	1.03342	Ozone	untreated	288007	290491	268581	267860	305066	246758	1.03342	247850	69688.5	186829	259987	305066	152433	3	2	3	2	1	1
POPTR_0007s01410.1;POPTR_0017s04870.1	4	4	126.62	0.588155	1.29282	Ozone	untreated	66991.6	156427	65344.3	65461.5	82772.6	75124.5	1.29282	57651	37526.7	45454.6	63537.5	82772.6	46407.5	0	1	1	1	3	2
POPTR_0003s20890.1	4	4	130.21	0.581468	1.09766	untreated	Ozone	542471	110407	621931	498131	452950	448228	0.911027	466834	26486.5	432625	483491	452950	276889	4	0	5	2	3	1
POPTR_0012s07060.1;POPTR_0004s20660.1	4	4	171.48	0.544964	1.10972	untreated	Ozone	187582	381491	159918	255728	288922	264324	0.90113	161427	91519.3	111241	248212	288922	163284	2	4	1	3	3	3
POPTR_0002s13330.1;POPTR_0014s03900.1	4	4	180.24	0.538111	1.09437	untreated	Ozone	311119	584934	369030	455983	460997	467487	0.913768	267740	140325	256703	442581	460997	288786	3	3	2	2	2	4
POPTR_0005s13860.1	9	4	619.52	0.536217	1.12384	untreated	Ozone	2.26281e+07	2.63433e+06	2.39149e+07	1.97969e+07	1.77954e+07	1.76751e+07	0.889807	1.94731e+07	631972	1.66356e+07	1.92151e+07	1.77954e+07	1.09187e+07	11	2	10	8	8	9
POPTR_0001s22980.1;POPTR_0012s03780.1	4	4	225.95	0.516221	1.16492	untreated	Ozone	3.68072e+06	1.17709e+06	3.74502e+06	3.23724e+06	3.1092e+06	3.67519e+06	0.858426	3.16752e+06	282382	2.60509e+06	3.14209e+06	3.1092e+06	2.27032e+06	4	2	5	5	6	6
POPTR_0014s10800.1;POPTR_0002s18810.1	4	4	140.88	0.496049	1.19558	Ozone	untreated	223112	366141	199319	198978	236077	224520	1.19558	192004	87836.8	138650	193130	236077	138695	1	3	2	1	2	1
POPTR_0001s44990.1;POPTR_0018s09030.1	4	4	240.11	0.459348	1.22706	untreated	Ozone	1.57551e+06	439512	1.44952e+06	1.55216e+06	1.47347e+06	1.22557e+06	0.814954	1.35583e+06	105438	1.00831e+06	1.50654e+06	1.47347e+06	757088	6	0	7	4	5	6
POPTR_0008s13180.1	11	4	533.26	0.454985	1.32444	Ozone	untreated	318185	661408	298652	328586	338643	297894	1.32444	273821	158671	207747	318928	338643	184021	2	3	1	2	1	2
POPTR_0012s09720.1;POPTR_0015s10490.1	4	4	270.48	0.453175	1.25135	untreated	Ozone	407118	70433.9	412860	385757	355469	372990	0.799137	350354	16897	287192	374419	355469	230412	4	0	4	3	4	3
POPTR_0005s22830.1	8	4	313.8	0.439611	1.24946	untreated	Ozone	7.02948e+06	1.6011e+06	6.03419e+06	6.32663e+06	5.91176e+06	6.08466e+06	0.800345	6.04936e+06	384103	4.19748e+06	6.14068e+06	5.91176e+06	3.75875e+06	8	2	7	6	6	6
POPTR_0008s02110.1	4	4	178.5	0.435326	1.14312	untreated	Ozone	148957	186665	161722	182722	233899	151904	0.874797	128188	44780.8	112496	177352	233899	93837.6	2	2	4	4	3	0
POPTR_0008s15610.1;POPTR_0005s05280.1	8	4	396.91	0.426844	1.20089	untreated	Ozone	130085	254988	135758	177624	188201	259638	0.832713	111947	61171.3	94435.1	172403	188201	160389	0	1	0	0	3	3
POPTR_0013s01090.1	8	4	337.04	0.420703	1.24883	untreated	Ozone	446380	158420	612400	490421	510901	518754	0.80075	384142	38004.8	425995	476007	510901	320456	3	0	3	3	4	3
POPTR_0004s00800.1	4	4	179.54	0.416412	1.23797	untreated	Ozone	280560	95430	246499	279232	232399	258991	0.807775	241441	22893.6	171469	271025	232399	159990	3	1	1	2	2	2
POPTR_0001s16310.1	4	4	209.81	0.414907	1.31263	untreated	Ozone	242457	47052.3	338361	245608	276094	302458	0.76183	208652	11287.8	235369	238389	276094	186841	3	0	3	2	3	3
POPTR_0015s04650.1	4	4	119.19	0.41141	1.23141	untreated	Ozone	218332	87373	251415	223119	238192	224732	0.812078	187890	20960.7	174888	216561	238192	138826	2	0	2	1	3	1
POPTR_0006s24090.1	4	4	208.5	0.397766	1.20447	Ozone	untreated	241657	392153	235655	233141	247086	241637	1.20447	207963	94077.2	163925	226288	247086	149269	4	4	3	2	3	3
POPTR_0001s26960.1;POPTR_0009s06190.1	4	4	146.39	0.391036	1.32311	Ozone	untreated	518172	817227	364337	424908	414627	445115	1.32311	445924	196052	253439	412420	414627	274966	4	4	4	2	3	1
POPTR_0018s01830.1	7	4	411.22	0.38334	1.19471	untreated	Ozone	1.20735e+06	627528	1.30407e+06	1.26743e+06	1.2496e+06	1.23309e+06	0.837026	1.03901e+06	150543	907130	1.23017e+06	1.2496e+06	761731	4	3	5	3	4	4
POPTR_0012s13100.1;POPTR_0015s13000.1	4	4	106.26	0.383037	1.13883	Ozone	untreated	225286	291010	196366	206603	197314	221867	1.13883	193875	69812.9	136595	200531	197314	137057	1	2	2	2	2	0
POPTR_0011s14410.1	4	4	162.02	0.380835	1.07326	Ozone	untreated	1.86197e+06	1.53912e+06	1.51059e+06	1.50119e+06	1.53745e+06	1.53776e+06	1.07326	1.60236e+06	369232	1.05079e+06	1.45707e+06	1.53745e+06	949936	5	3	4	3	3	4
POPTR_0012s02760.1;POPTR_0015s01040.1	4	4	150.57	0.352732	1.67004	Ozone	untreated	165931	387355	114873	127957	141433	130697	1.67004	142795	92926.1	79907.8	124196	141433	80736.8	3	3	3	3	3	3
POPTR_0007s06220.1;POPTR_0005s08430.1;POPTR_0007s09770.1	4	4	136.99	0.330095	1.32662	Ozone	untreated	418782	799779	432881	382725	420254	441875	1.32662	360392	191866	301119	371476	420254	272965	2	3	3	5	4	4
POPTR_0001s26020.1;POPTR_0001s26020.2;POPTR_0001s26020.3;POPTR_0001s26020.5;POPTR_0001s26020.6	15	4	608.05	0.300148	1.26213	untreated	Ozone	458046	839929	372830	690952	754191	663629	0.792312	394181	201498	259346	670644	754191	409952	2	3	2	1	3	4
POPTR_0009s01920.1	5	4	156.62	0.289316	1.61869	untreated	Ozone	156086	25759.4	185087	170063	202983	220905	0.617782	134323	6179.65	128750	165065	202983	136462	1	0	3	3	2	2
POPTR_0009s05240.1	15	4	708.04	0.276333	1.29886	untreated	Ozone	1.39827e+06	2.62645e+06	1.11992e+06	2.11529e+06	2.44501e+06	2.12185e+06	0.769908	1.20331e+06	630082	779031	2.05312e+06	2.44501e+06	1.31075e+06	2	4	3	5	6	4
POPTR_0012s11290.1	5	4	166	0.270883	1.13458	untreated	Ozone	203856	172624	210554	193819	220493	251725	0.881383	175433	41412.3	146465	188123	220493	155501	2	0	4	4	4	3
POPTR_0004s18000.1	4	4	123.26	0.266447	1.47815	untreated	Ozone	282648	88043.3	294822	351072	348169	284490	0.67652	243239	21121.5	205083	340754	348169	175741	1	1	1	2	3	1
POPTR_0008s05640.1	8	4	592.75	0.221767	1.06604	Ozone	untreated	1.87407e+06	2.03825e+06	2.1303e+06	1.81413e+06	1.95779e+06	1.89638e+06	1.06604	1.61277e+06	488974	1.48187e+06	1.76081e+06	1.95779e+06	1.17147e+06	5	5	4	5	7	6
POPTR_0003s11220.1;POPTR_0001s00250.1	4	4	145.72	0.212094	1.19257	untreated	Ozone	236165	216785	158198	229765	260571	238504	0.838522	203237	52006.4	110045	223012	260571	147334	6	0	0	1	2	2
POPTR_0001s14040.1	12	4	476.75	0.210901	1.55818	untreated	Ozone	287039	103187	335810	337576	377364	416352	0.641776	247017	24754.5	233595	327654	377364	257198	5	0	3	8	6	6
POPTR_0006s28120.1	4	4	175.01	0.209741	1.32346	Ozone	untreated	1.32454e+06	813286	1.34766e+06	951193	810086	872335	1.32346	1.13986e+06	195106	937453	923236	810086	538878	3	2	3	3	3	3
POPTR_0019s11720.1	5	4	461.94	0.204404	1.27645	untreated	Ozone	3.86418e+06	2.72833e+06	4.94274e+06	4.94597e+06	5.28839e+06	4.48985e+06	0.783421	3.3254e+06	654524	3.43825e+06	4.8006e+06	5.28839e+06	2.77357e+06	6	4	7	4	6	4
POPTR_0001s37650.1;POPTR_0011s09590.1	4	4	238.42	0.204376	1.21653	untreated	Ozone	1.24942e+06	838191	1.31288e+06	1.38002e+06	1.37932e+06	1.37746e+06	0.82201	1.07521e+06	201081	913263	1.33946e+06	1.37932e+06	850916	4	2	5	4	3	2
POPTR_0008s01090.1;POPTR_0008s01090.10;POPTR_0008s01090.11;POPTR_0008s02160.1;POPTR_0010s25500.1	4	4	317.77	0.194058	1.16829	untreated	Ozone	1.47691e+06	1.58499e+06	1.59452e+06	2.07489e+06	1.84899e+06	1.51615e+06	0.855953	1.27099e+06	380237	1.10917e+06	2.01391e+06	1.84899e+06	936593	5	4	6	5	3	5
POPTR_0014s01910.1	5	4	266.96	0.192346	1.33863	Ozone	untreated	622922	371890	516192	402424	416787	309556	1.33863	536068	89215.9	359072	390596	416787	191226	6	1	6	3	5	2
POPTR_0010s21730.1	4	4	244.18	0.189233	1.115	Ozone	untreated	2.002e+06	1.67545e+06	1.72824e+06	1.70849e+06	1.64589e+06	1.49375e+06	1.115	1.72286e+06	401940	1.20219e+06	1.65828e+06	1.64589e+06	922754	8	4	3	6	4	4
POPTR_0001s10670.1;POPTR_0003s14050.1	4	4	182.76	0.177088	1.21557	untreated	Ozone	571567	389708	491010	630816	609647	524896	0.822657	491874	93490.6	341554	612276	609647	324250	3	4	5	4	4	2
POPTR_0010s00270.1	4	4	142.52	0.174765	2.05696	untreated	Ozone	210068	46368.5	365955	444825	372610	462799	0.486155	180778	11123.7	254564	431751	372610	285891	1	0	2	4	5	3
POPTR_0010s21840.1	4	4	152.21	0.173633	1.40388	untreated	Ozone	1.9099e+06	853953	1.4483e+06	2.04503e+06	1.95524e+06	1.91309e+06	0.71231	1.6436e+06	204862	1.00746e+06	1.98493e+06	1.95524e+06	1.1818e+06	1	2	3	2	3	1
POPTR_0004s20620.1;POPTR_0004s20600.1	4	4	180.6	0.172451	1.39197	untreated	Ozone	7.76977e+06	1.61905e+07	1.27185e+07	1.5208e+07	1.86343e+07	1.72134e+07	0.718406	6.68644e+06	3.88408e+06	8.84719e+06	1.47611e+07	1.86343e+07	1.06334e+07	1	4	0	2	1	4
POPTR_0012s03610.1;POPTR_0004s07350.1;POPTR_0012s03610.2	4	4	188.31	0.165557	1.17687	untreated	Ozone	205344	270631	214593	244559	283311	284838	0.849713	176713	64924.1	149274	237371	283311	175956	1	1	1	3	4	2
POPTR_0005s10290.1	4	4	141.15	0.154955	1.21596	Ozone	untreated	388637	363377	275997	274927	280897	289608	1.21596	334450	87173.7	191988	266846	280897	178903	2	5	1	1	1	2
POPTR_0013s03700.1;POPTR_0006s27000.1	9	4	487.5	0.152823	1.26525	untreated	Ozone	2.43668e+06	1.89369e+06	2.69755e+06	3.14994e+06	3.25929e+06	2.48287e+06	0.790355	2.09693e+06	454295	1.87646e+06	3.05736e+06	3.25929e+06	1.53378e+06	8	7	7	10	6	5
POPTR_0010s10600.1	4	4	167.58	0.138654	2.25586	untreated	Ozone	584599	117131	697570	892647	1.09854e+06	1.16543e+06	0.44329	503089	28099.6	485241	866411	1.09854e+06	719938	2	0	3	3	4	2
POPTR_0005s08100.1;POPTR_0007s05880.1	4	4	375.13	0.131961	1.59771	untreated	Ozone	774182	327021	761058	1.02061e+06	936567	1.01818e+06	0.625894	666239	78451.9	529404	990612	936567	628975	4	2	4	4	4	4
POPTR_0006s04560.1;POPTR_0006s04560.2	4	4	132.8	0.130837	1.49077	untreated	Ozone	1.07855e+06	518628	1.03156e+06	1.28771e+06	1.34602e+06	1.2851e+06	0.670795	928170	124418	717567	1.24986e+06	1.34602e+06	793861	3	0	4	5	4	4
POPTR_0012s06320.1;POPTR_0005s10990.1	4	4	201.68	0.124478	1.30427	Ozone	untreated	312700	410015	273312	245536	235908	282223	1.30427	269101	98362.2	190120	238320	235908	174341	3	3	3	1	2	3
POPTR_0001s41530.1	4	4	227.61	0.123448	1.21737	Ozone	untreated	467268	368411	481417	396995	334793	350130	1.21737	402117	88381.5	334881	385327	334793	216290	4	2	3	5	4	3
POPTR_0010s11970.1	11	4	544.05	0.104233	1.5194	Ozone	untreated	828347	1.4296e+06	823757	669442	680319	678477	1.5194	712851	342959	573019	649766	680319	419124	2	4	2	2	1	2
POPTR_0001s11600.1	5	4	377.82	0.0976683	1.49597	Ozone	untreated	8.99516e+06	1.37787e+07	7.90618e+06	7.18747e+06	7.12493e+06	6.19601e+06	1.49597	7.74097e+06	3.30549e+06	5.49966e+06	6.97622e+06	7.12493e+06	3.82753e+06	7	8	6	8	6	6
POPTR_0016s12260.1	7	4	426.74	0.0955928	1.5431	Ozone	untreated	2.56292e+06	3.89465e+06	2.12016e+06	2.01622e+06	1.72346e+06	1.81909e+06	1.5431	2.20557e+06	934322	1.47482e+06	1.95696e+06	1.72346e+06	1.12373e+06	6	4	5	2	5	3
POPTR_0005s26700.1	4	4	182.78	0.0940163	1.6757	untreated	Ozone	461559	221264	508941	660260	699507	637277	0.596764	397204	53081	354027	640854	699507	393673	4	3	3	4	4	2
POPTR_0009s14830.1	4	4	111.4	0.0928347	1.41406	untreated	Ozone	107221	173411	103413	169826	191737	181499	0.707186	92271.4	41601.2	71936	164834	191737	112120	0	3	0	1	1	1
POPTR_0010s21980.1	4	4	262.91	0.0865001	2.25929	untreated	Ozone	446906	109679	306475	626224	581765	741916	0.442617	384594	26311.8	213189	607818	581765	458312	5	0	2	5	5	4
POPTR_0019s10280.1	4	4	326.4	0.0833805	1.30096	Ozone	untreated	1.18096e+06	1.62406e+06	1.17278e+06	1.0195e+06	979787	1.05831e+06	1.30096	1.0163e+06	389609	815804	989533	979787	653762	3	5	3	3	5	3
POPTR_0006s07780.1;POPTR_0018s14250.1;POPTR_0269s00200.1	4	4	159.31	0.0743595	1.41366	untreated	Ozone	329574	465016	285765	470369	554449	502435	0.707384	283622	111557	198782	456545	554449	310375	1	1	1	3	4	3
POPTR_0009s06530.1;POPTR_0001s27260.1	4	4	106.47	0.0686212	1.28876	untreated	Ozone	185090	197688	140890	228237	214396	232253	0.775937	159283	47425.2	98005.6	221529	214396	143472	3	1	2	4	4	2
POPTR_0005s10340.5;POPTR_0005s10340.1	12	4	571.24	0.0677161	1.46854	untreated	Ozone	200002	329894	221684	361646	407320	334756	0.680951	172116	79141.2	154207	351017	407320	206793	0	3	0	2	3	2
POPTR_0001s02370.1	4	4	122.41	0.0580776	2.05464	Ozone	untreated	121271	205012	188529	77614.3	119639	53307.4	2.05464	104363	49182.1	131144	75333.2	119639	32930.2	1	2	2	1	1	1
POPTR_0006s10040.1	7	4	407.56	0.0570557	1.7211	Ozone	untreated	5.91624e+06	8.83903e+06	4.62998e+06	3.93998e+06	3.49783e+06	3.82548e+06	1.7211	5.09134e+06	2.12047e+06	3.22069e+06	3.82418e+06	3.49783e+06	2.36316e+06	6	6	7	6	5	4
POPTR_0006s14370.1;POPTR_0006s03180.1;POPTR_0018s05370.1	4	4	109.4	0.053738	1.74338	untreated	Ozone	124271	220555	105219	255130	260554	268912	0.573599	106944	52910.8	73191.7	247632	260554	166119	0	0	0	4	2	5
POPTR_0014s15710.1;POPTR_0002s21750.1;POPTR_0004s00460.1	6	4	296.34	0.0536896	1.56687	Ozone	untreated	465201	343156	543809	252278	339910	270786	1.56687	400338	82322.7	378282	244864	339910	167276	2	2	4	1	2	1
POPTR_0010s14660.1	16	4	708.23	0.0519775	1.43861	untreated	Ozone	303797	293816	408466	410987	486939	549433	0.695113	261439	70486	284136	398908	486939	339408	0	0	3	3	4	4
POPTR_0011s00500.1;POPTR_0001s44460.1;POPTR_0004s01990.1;POPTR_0011s13820.1;POPTR_0101s00250.1	5	4	248.77	0.0518994	2.72851	untreated	Ozone	306797	87821.5	303609	574790	668958	661374	0.366501	264021	21068.3	211196	557897	668958	408558	2	1	2	4	4	2
POPTR_0005s11600.1;POPTR_0005s11570.1;POPTR_1289s00200.1	4	4	162.74	0.0489082	3.86996	untreated	Ozone	181317	27412.9	50192.9	300084	248224	453715	0.258401	156036	6576.33	34915	291264	248224	280279	3	0	0	2	3	5
POPTR_0005s02520.1;POPTR_0046s00350.1	5	4	149.84	0.046826	1.53074	untreated	Ozone	145927	89667	142151	193633	192401	192196	0.653277	125580	21511	98882.5	187942	192401	118727	1	0	0	3	2	1
POPTR_0005s00240.1;POPTR_0005s00200.1;POPTR_0005s00240.2	4	4	142.95	0.0433525	1.78452	untreated	Ozone	187359	341142	210469	359510	469383	489815	0.560373	161235	81839.5	146406	348944	469383	302579	0	1	0	1	1	4
POPTR_0002s05710.1;POPTR_0001s14870.1;POPTR_0005s22790.1	4	4	103.75	0.0418861	1.34721	Ozone	untreated	1.98231e+06	2.10296e+06	1.59818e+06	1.37675e+06	1.2889e+06	1.55303e+06	1.34721	1.70592e+06	504498	1.11172e+06	1.33629e+06	1.2889e+06	959374	2	0	2	1	3	3
POPTR_0010s02070.1;POPTR_1875s00200.1	4	4	109.34	0.0401132	1.67433	untreated	Ozone	151902	170003	94189.9	241340	230564	224775	0.597255	130722	40783.6	65520	234247	230564	138853	3	2	0	3	3	3
POPTR_0010s22790.1;POPTR_0008s04060.1	4	4	189.72	0.0394388	1.3778	Ozone	untreated	1.04033e+07	1.11628e+07	8.33603e+06	7.50749e+06	6.44133e+06	7.75389e+06	1.3778	8.95274e+06	2.67794e+06	5.79868e+06	7.28684e+06	6.44133e+06	4.7899e+06	5	3	5	4	5	4
POPTR_0002s03580.1;POPTR_0005s25030.1;POPTR_0007s11780.1	4	4	143.35	0.038373	2.50023	Ozone	untreated	822394	346586	418945	228310	235224	171577	2.50023	707728	83145.6	291425	221599	235224	105990	4	2	3	2	2	0
POPTR_0014s17400.1;POPTR_0002s24070.1	4	4	223.22	0.0362332	1.56689	Ozone	untreated	4.22201e+06	5.60631e+06	3.54063e+06	3.0386e+06	2.65183e+06	2.84171e+06	1.56689	3.63334e+06	1.34495e+06	2.46292e+06	2.94929e+06	2.65183e+06	1.75544e+06	5	5	4	6	3	4
POPTR_0014s18430.1;POPTR_0002s26120.1	5	4	218.43	0.030136	1.33543	untreated	Ozone	447454	333649	362521	487061	521598	518574	0.748822	385066	80042.1	252176	472745	521598	320345	4	2	3	2	4	2
POPTR_0012s13510.1	4	4	116.72	0.0168475	1.33091	untreated	Ozone	180512	179912	215773	239142	275565	252160	0.751365	155343	43160.7	150095	232113	275565	155770	1	0	1	2	3	4
POPTR_0017s07350.1	15	4	620.62	0.0152621	7.35785	Ozone	untreated	776750	3.15802e+06	985968	191183	264732	212859	7.35785	668448	757605	685855	185564	264732	131492	4	6	5	0	1	1
POPTR_0001s19180.1	4	4	253.37	0.0115045	2.90369	Ozone	untreated	1.6896e+06	3.68004e+06	2.41852e+06	819970	972339	889847	2.90369	1.45402e+06	882837	1.68236e+06	795870	972339	549696	6	8	6	6	4	5
POPTR_0010s26130.1	17	4	946.47	0.0101995	1.67286	untreated	Ozone	680553	732105	514287	1.08344e+06	1.14181e+06	998249	0.59778	585664	175631	357746	1.0516e+06	1.14181e+06	616660	4	2	2	5	6	6
POPTR_0012s08230.1;POPTR_0012s08230.2	4	4	160.96	0.00997028	1.66106	untreated	Ozone	95918.1	136247	104883	172702	190801	196353	0.602027	82544.3	32685.5	72958.1	167626	190801	121295	0	0	0	4	4	2
POPTR_0001s08770.1	21	4	1235.44	0.00721919	1.20532	untreated	Ozone	861531	792234	866555	970387	1.05063e+06	1.01678e+06	0.829654	741408	190056	602790	941866	1.05063e+06	628108	3	3	3	4	4	3
POPTR_2555s00200.1;POPTR_0013s10840.1	4	4	209.46	0.00410161	1.43901	untreated	Ozone	4.72069e+07	4.66972e+07	4.42103e+07	7.0562e+07	6.93125e+07	5.88729e+07	0.694924	4.06249e+07	1.12026e+07	3.07534e+07	6.84881e+07	6.93125e+07	3.63682e+07	4	5	4	5	6	4
POPTR_0012s03170.1;POPTR_0004s16520.1;POPTR_0014s16560.1;POPTR_0015s01000.1	4	4	241.23	0.00183361	2.2669	untreated	Ozone	459729	600335	414030	1.10197e+06	1.07499e+06	1.16467e+06	0.44113	395629	144020	288006	1.06958e+06	1.07499e+06	719465	2	3	2	4	5	4
POPTR_0005s08050.1;POPTR_0005s08050.2;POPTR_0005s08050.3	6	4	339.86	0.00168491	3.26019	untreated	Ozone	147026	148847	111608	390440	378888	559135	0.306731	126526	35708.2	77636.3	378964	378888	345401	0	0	1	2	3	1
POPTR_0017s12240.1;POPTR_0017s12240.2;POPTR_0017s12240.3	4	4	195.08	0.000445058	1.77543	untreated	Ozone	183653	217549	197375	338175	363829	360727	0.563245	158047	52189.7	137298	328235	363829	222836	1	0	1	2	3	2
POPTR_0002s01990.1	4	4	181.49	0.000395109	4.82063	untreated	Ozone	59423.1	83879.6	74133.2	419184	333072	295923	0.207442	51137.8	20122.6	51568.2	406863	333072	182804	0	0	0	5	6	4
POPTR_0002s14740.1;POPTR_0014s06390.1	4	4	172.63	0.000252527	1.6708	untreated	Ozone	381980	380764	371079	636649	584988	672750	0.598517	328721	91344.9	258129	617937	584988	415586	4	2	3	5	3	5
POPTR_0019s12370.1;POPTR_0019s12380.1	6	4	354.73	1.68592e-05	4.92219	Ozone	untreated	7.01749e+06	6.29266e+06	6.7899e+06	1.23851e+06	1.50683e+06	1.33822e+06	4.92219	6.03904e+06	1.5096e+06	4.72316e+06	1.20211e+06	1.50683e+06	826673	6	4	6	4	4	3
POPTR_0003s06570.1;POPTR_0001s16730.1	3	3	89.55	0.999126	1.06518	Ozone	untreated	80283	151809	63630.1	95836.6	103631	78158.9	1.06518	69089.2	36418.9	44262.1	93019.9	103631	48282.1	1	2	0	1	2	0
POPTR_0016s02790.1;POPTR_0006s02940.1;POPTR_0006s02950.1	4	3	139.98	0.979197	1.01164	Ozone	untreated	183986	288931	185599	182453	229891	238595	1.01164	158333	69314.2	129105	177090	229891	147390	1	3	1	1	2	3
POPTR_0012s09510.1	3	3	255.11	0.953421	1.01931	Ozone	untreated	240636	399636	229569	260395	283953	309013	1.01931	207084	95872.2	159692	252742	283953	190890	3	2	4	2	3	2
POPTR_0006s27170.1	6	3	319.14	0.935152	1.00441	Ozone	untreated	2.91543e+06	1.92591e+06	2.9933e+06	2.71486e+06	2.71341e+06	2.37201e+06	1.00441	2.50893e+06	462023	2.08219e+06	2.63507e+06	2.71341e+06	1.46529e+06	4	3	4	4	4	4
POPTR_0012s04700.1	6	3	226.67	0.927586	1.02175	Ozone	untreated	781983	1.32894e+06	699806	888896	940052	921943	1.02175	672952	318811	486796	862770	940052	569523	4	3	0	3	2	3
POPTR_0016s11450.1	3	3	160.83	0.921544	1.00167	untreated	Ozone	8.75647e+06	1.04553e+07	7.13575e+06	9.42789e+06	8.25465e+06	8.70894e+06	0.998335	7.53556e+06	2.50822e+06	4.96375e+06	9.1508e+06	8.25465e+06	5.37988e+06	4	3	4	4	4	4
POPTR_0017s11430.1	3	3	217.02	0.914567	1.03977	Ozone	untreated	726052	1.1062e+06	694909	752357	836381	841762	1.03977	624819	265375	483390	730244	836381	519992	3	3	3	4	3	2
POPTR_0005s26930.1	3	3	122.44	0.903727	1.22582	Ozone	untreated	469171	145441	559795	300676	343709	313671	1.22582	403755	34891.2	389403	291839	343709	193768	3	0	1	3	2	2
POPTR_0018s03030.1	3	3	54.07	0.89291	1.09722	Ozone	untreated	631975	311985	699947	548366	451576	498301	1.09722	543859	74844.8	486894	532249	451576	307822	0	0	0	2	0	1
POPTR_0002s14250.1;POPTR_0001s15590.1	3	3	145.82	0.877272	1.0391	Ozone	untreated	394121	892738	360606	480333	564710	540424	1.0391	339169	214167	250844	466216	564710	333843	3	2	4	2	3	2
POPTR_0005s09370.1;POPTR_0012s00920.1	3	3	102.15	0.868355	1.04485	Ozone	untreated	69272.5	202377	92260.3	99858.4	121016	127416	1.04485	59613.9	48550.1	64177.8	96923.5	121016	78709.9	3	1	2	2	1	3
POPTR_0002s25720.1;POPTR_0014s18680.1	3	3	107.62	0.864643	1.13548	Ozone	untreated	118582	233931	94068.5	136596	134186	122517	1.13548	102048	56119.9	65435.6	132581	134186	75683.8	0	4	0	0	3	1
POPTR_0006s11600.1	3	3	132.59	0.8549	1.00314	untreated	Ozone	200439	222781	115049	193278	177463	169219	0.996868	172492	53445	80029.6	187597	177463	104534	3	1	0	4	3	3
POPTR_0001s47010.1	3	3	123.87	0.85453	1.00266	Ozone	untreated	127877	230433	125898	164552	158793	159580	1.00266	110047	55280.7	87576.4	159715	158793	98579.1	1	3	2	2	2	3
POPTR_0005s25420.1	3	3	101.47	0.854352	1.1453	Ozone	untreated	864033	171539	1.00753e+06	604107	537251	642538	1.1453	743562	41151.9	700855	586352	537251	396922	2	0	3	0	1	1
POPTR_0009s07740.1	19	3	789.35	0.853099	1.21127	Ozone	untreated	62946.6	171762	59772.5	75273.9	91915.3	75929.3	1.21127	54170	41205.6	41578.7	73061.5	91915.3	46904.7	0	1	1	1	2	0
POPTR_0010s04610.1	3	3	158.68	0.846324	1.01164	untreated	Ozone	228977	318159	200284	237877	247662	270579	0.988495	197051	76325.9	139321	230886	247662	167148	2	2	3	3	2	2
POPTR_0002s07390.1	4	3	312.21	0.805837	1.10181	Ozone	untreated	1.07631e+06	203165	1.13289e+06	787287	711866	690312	1.10181	926240	48739	788058	764148	711866	426435	5	0	5	5	5	4
POPTR_0005s26740.1	6	3	406.59	0.797336	1.175	Ozone	untreated	5.21813e+06	605487	5.15355e+06	2.8188e+06	2.83964e+06	3.68385e+06	1.175	4.49057e+06	145256	3.58489e+06	2.73596e+06	2.83964e+06	2.27567e+06	5	0	5	5	4	4
POPTR_0018s05150.1	15	3	855.87	0.793013	1.02448	untreated	Ozone	703511	1.06873e+06	712230	837469	929564	778271	0.9761	605421	256387	495438	812855	929564	480771	3	3	4	4	4	2
POPTR_0012s09840.1	6	3	274.3	0.784456	1.02188	untreated	Ozone	482588	407263	598305	484119	529402	507195	0.97859	415301	97702	416191	469890	529402	313316	4	2	3	4	4	2
POPTR_0002s01740.1	6	3	414.98	0.762531	1.44341	Ozone	untreated	6.32875e+06	212746	6.22836e+06	3.43835e+06	2.65175e+06	2.7569e+06	1.44341	5.44634e+06	51037.6	4.33254e+06	3.33729e+06	2.65175e+06	1.70305e+06	10	0	5	8	3	4
POPTR_0016s02620.1;POPTR_0006s02850.1	3	3	131.98	0.757638	1.05789	Ozone	untreated	252649	201029	164625	197338	189782	197350	1.05789	217422	48226.6	114516	191538	189782	121911	2	2	2	2	3	3
POPTR_0002s15190.1;POPTR_0014s06870.1	3	3	68.44	0.750129	1.03318	untreated	Ozone	273219	358208	172612	270196	300894	259626	0.967887	235124	85933.7	120072	262255	300894	160382	0	1	1	2	1	2
POPTR_0005s05790.1;POPTR_0013s04030.1	3	3	111.97	0.742487	1.29851	Ozone	untreated	156112	49716.6	161569	89175.5	106815	86948.2	1.29851	134345	11927	112390	86554.6	106815	53711.5	2	0	3	2	0	0
POPTR_0018s02890.1;POPTR_0006s28310.1	3	3	152.24	0.735001	1.10906	Ozone	untreated	148034	232881	124046	138050	137003	180254	1.10906	127393	55867.9	86288.6	133993	137003	111350	4	2	1	1	2	0
POPTR_0007s07520.1	3	3	158.09	0.733308	1.00911	Ozone	untreated	438342	100828	403637	329201	309411	295681	1.00911	377224	24188.4	280776	319526	309411	182655	3	0	2	1	1	1
POPTR_0015s07710.1;POPTR_0001s16150.1	8	3	373.63	0.729883	1.04432	untreated	Ozone	170649	249705	120943	165681	187524	212083	0.957559	146855	59904	84129.6	160811	187524	131013	3	2	2	3	3	4
POPTR_0006s21650.1;POPTR_0016s06870.1	3	3	118.66	0.728563	1.00601	untreated	Ozone	224117	72413.1	290919	210618	187748	192614	0.994027	192869	17371.8	202368	204427	187748	118986	3	0	3	2	1	1
POPTR_0015s12460.1;POPTR_0001s16430.1;POPTR_0003s06880.1	7	3	423.91	0.720226	1.02009	untreated	Ozone	484688	591029	563218	568710	550272	552886	0.980301	417108	141787	391783	551995	550272	341541	1	0	3	5	3	3
POPTR_0005s17300.1	13	3	800.19	0.712696	1.04071	untreated	Ozone	501800	273723	659593	489974	508444	495125	0.96088	431834	65665.7	458824	475574	508444	305859	3	1	3	3	4	3
POPTR_0001s23820.1	3	3	102.48	0.70463	1.13953	Ozone	untreated	289674	186504	388507	268674	223336	266797	1.13953	249285	44742.2	270252	260777	223336	164812	1	0	3	2	2	2
POPTR_0019s12230.1;POPTR_0001s27690.1;POPTR_0001s38300.1;POPTR_0004s05070.1;POPTR_0004s05940.1;POPTR_0006s00240.1;POPTR_0013s12740.1;POPTR_0022s00350.1	6	3	201.96	0.677006	1.03084	untreated	Ozone	1.12366e+07	9.6688e+06	1.2735e+07	1.18218e+07	1.12049e+07	1.16514e+07	0.970078	9.66993e+06	2.31953e+06	8.85865e+06	1.14743e+07	1.12049e+07	7.19758e+06	3	2	1	0	4	3
POPTR_0019s04970.1	3	3	106.48	0.675765	1.04426	Ozone	untreated	357395	451272	354670	390778	356433	366820	1.04426	307564	108260	246714	379292	356433	226600	3	1	2	1	1	2
POPTR_0002s10000.1;POPTR_0008s09450.1	13	3	866.94	0.672645	1.05723	untreated	Ozone	937997	389343	1.07597e+06	825476	865704	849675	0.945865	807213	93402.9	748459	801214	865704	524880	4	1	4	5	4	4
POPTR_0001s02040.1;POPTR_0003s09460.1	3	3	218.91	0.669671	1.06139	untreated	Ozone	441037	211902	455199	411247	388271	376645	0.942164	379544	50835.1	316644	399160	388271	232669	3	0	4	2	2	2
POPTR_0008s19160.1	13	3	873.55	0.668716	1.06438	untreated	Ozone	587734	1.17396e+06	487046	793114	921638	678768	0.939511	505787	281631	338797	769803	921638	419303	3	2	3	3	2	3
POPTR_0001s19220.1	3	3	186.74	0.659867	1.06017	untreated	Ozone	480692	647084	307150	513744	486597	520920	0.943248	413670	155235	213659	498644	486597	321794	3	4	2	2	1	2
POPTR_0017s08170.1;POPTR_0001s32170.1	3	3	80.14	0.652973	1.32048	Ozone	untreated	170757	470015	177828	193767	213033	213127	1.32048	146949	112756	123700	188071	213033	131657	1	2	1	2	1	1
POPTR_0006s21210.1	3	3	217.74	0.631038	1.07005	untreated	Ozone	568776	1.30134e+06	528398	816684	959557	790288	0.934537	489472	312191	367562	792680	959557	488194	4	4	4	4	4	4
POPTR_0016s00260.1	3	3	121.07	0.630156	1.2681	Ozone	untreated	273776	595391	235044	288828	308899	273032	1.2681	235603	142834	163500	280339	308899	168663	3	2	2	3	3	3
POPTR_0002s18740.1	3	3	62.79	0.603961	1.09912	Ozone	untreated	169094	234355	149627	158858	170565	173775	1.09912	145518	56221.4	104083	154189	170565	107348	0	3	0	0	0	0
POPTR_0011s06730.1;POPTR_0002s05870.1;POPTR_1064s00200.2	3	3	93.72	0.601395	1.08568	untreated	Ozone	358234	599256	395097	465424	432233	570821	0.921081	308286	143761	274836	451745	432233	352620	1	2	1	2	3	2
POPTR_0002s04790.1;POPTR_0005s23740.1	5	3	322.56	0.595246	1.08727	untreated	Ozone	713540	1.26822e+06	455194	854683	892347	902601	0.919733	614051	304245	316640	829563	892347	557575	4	3	3	4	2	3
POPTR_0005s20920.1	4	3	148.45	0.580771	1.05758	untreated	Ozone	1.21081e+06	121735	1.1891e+06	911916	788705	966221	0.945556	1.04199e+06	29204.1	827159	885113	788705	596875	2	1	4	3	1	3
POPTR_0016s10970.1	3	3	184.53	0.540519	1.09445	untreated	Ozone	627733	335535	474209	539453	501833	531961	0.913701	540209	80494.4	329867	523598	501833	328614	2	2	2	2	1	3
POPTR_0015s14490.1;POPTR_0012s14440.1;POPTR_0014s06420.1	6	3	206.1	0.535191	1.08344	untreated	Ozone	229823	323688	217813	247608	289687	298388	0.922986	197779	77652.5	151514	240331	289687	184327	1	0	1	2	1	3
POPTR_0001s22620.1;POPTR_0001s22620.2	3	3	138.16	0.532836	1.10551	untreated	Ozone	361477	611370	374386	457367	463025	568991	0.904558	311077	146667	260429	443924	463025	351490	2	3	3	2	4	3
POPTR_0001s34690.1	3	3	100.95	0.524805	1.09331	untreated	Ozone	199104	11443.9	213092	172463	143623	147084	0.914653	171343	2745.38	148231	167394	143623	90859.8	1	0	2	1	1	2
POPTR_0005s11090.1	3	3	82.88	0.52074	1.16463	Ozone	untreated	147184	90374.9	157684	112721	117316	109335	1.16463	126663	21680.8	109687	109408	117316	67540.5	2	0	2	2	0	0
POPTR_0004s16030.1;POPTR_0009s11690.1	3	3	154.25	0.501421	1.13471	untreated	Ozone	134787	197573	108564	139136	195311	165875	0.881281	115994	47397.5	75519	135046	195311	102468	2	0	2	2	2	2
POPTR_0004s17530.1	9	3	533.43	0.49622	1.093	untreated	Ozone	542950	495743	750272	618394	723622	613318	0.914915	467247	118928	521901	600219	723622	378872	4	6	5	5	7	8
POPTR_0008s03800.1	7	3	373.78	0.492315	1.07383	Ozone	untreated	328048	257658	295910	274983	244352	301669	1.07383	282309	61811.8	205840	266901	244352	186354	2	3	4	2	2	1
POPTR_0002s24970.1	3	3	63.77	0.485255	1.19986	untreated	Ozone	81091.8	28292.2	89301.9	72901.6	71560.8	93933.8	0.833427	69785.2	6787.27	62119.8	70759	71560.8	58026.9	0	0	2	1	1	2
POPTR_0001s13860.1	3	3	95.68	0.482141	1.44952	Ozone	untreated	253281	90945.6	259770	134343	130346	151998	1.44952	217966	21817.7	180700	130394	130346	93895.7	2	0	1	1	0	0
POPTR_0004s16800.1;POPTR_0009s12480.1	3	3	96.95	0.478731	1.21622	untreated	Ozone	216043	27090.6	179372	183561	176034	154267	0.822217	185921	6499.01	124774	178165	176034	95297	2	0	1	1	2	1
POPTR_0015s04250.1	6	3	234.87	0.472833	1.13659	untreated	Ozone	187097	374979	200480	266506	305481	294724	0.879828	161011	89957.1	139457	258673	305481	182063	0	1	2	2	2	1
POPTR_0012s10840.1	3	3	123.66	0.459095	1.14773	untreated	Ozone	71908.6	142254	70585.9	101334	107414	118066	0.871286	61882.5	34126.5	49100.7	98355.9	107414	72934	0	3	2	2	3	2
POPTR_0002s06240.1;POPTR_0005s22140.1	3	3	135.91	0.452411	1.25304	untreated	Ozone	518397	46629.2	622063	485792	540499	461177	0.79806	446117	11186.3	432717	471514	540499	284888	2	0	3	2	4	1
POPTR_0001s23190.1;POPTR_0009s02370.1	3	3	96.16	0.446711	1.2058	untreated	Ozone	352864	138398	415285	358726	353437	380949	0.829326	303664	33201.4	288879	348182	353437	235328	2	0	2	1	1	2
POPTR_0002s09770.1;POPTR_0005s17120.1	6	3	258.87	0.44458	1.06862	untreated	Ozone	399090	329555	423612	398470	439590	393263	0.935788	343445	79059.8	294671	386758	439590	242935	4	1	4	2	1	1
POPTR_0010s13760.1	5	3	173.24	0.440589	1.10357	untreated	Ozone	166543	225518	146485	187408	212367	194550	0.906146	143322	54101.5	101897	181900	212367	120181	1	2	0	1	2	3
POPTR_0001s29420.1	14	3	763.29	0.439962	1.18577	untreated	Ozone	355487	549771	397669	409171	664679	471124	0.843333	305922	131890	276625	397145	664679	291033	2	2	4	1	2	4
POPTR_0004s04020.1;POPTR_0011s04920.1;POPTR_0019s13310.1	3	3	104.57	0.428315	1.28141	untreated	Ozone	160814	13502.7	257780	180777	179115	193801	0.780392	138392	3239.29	179316	175463	179115	119719	2	0	3	3	2	2
POPTR_0008s22930.1;POPTR_0005s02030.1;POPTR_0008s22930.2;POPTR_0013s00880.1	3	3	160.31	0.426722	1.10534	untreated	Ozone	207302	182622	164941	199900	237654	175762	0.904697	178398	43810.7	114736	194024	237654	108575	2	1	2	2	3	1
POPTR_0006s08550.1	3	3	93.33	0.419022	1.1865	Ozone	untreated	118506	178258	106044	109974	106991	122529	1.1865	101983	42764	73766	106742	106991	75691.5	1	1	1	1	3	1
POPTR_0014s05750.1;POPTR_0002s14360.1	3	3	110.49	0.417225	1.13285	untreated	Ozone	129051	203767	122787	166325	186151	163654	0.882732	111058	48883.4	85412.6	161437	186151	101096	1	1	1	1	2	1
POPTR_0004s04860.1;POPTR_0008s09470.1	3	3	104.42	0.416576	1.29976	Ozone	untreated	873224	1.65564e+06	804335	831314	834632	898516	1.29976	751471	397186	559509	806881	834632	555051	1	3	3	1	2	3
POPTR_0008s20590.1	3	3	175.64	0.404206	1.16856	untreated	Ozone	1.03676e+06	570124	994186	1.02518e+06	1.10456e+06	909786	0.855751	892205	136772	691572	995045	1.10456e+06	562013	4	2	5	5	5	3
POPTR_0001s17980.1	3	3	120.74	0.40277	1.25928	untreated	Ozone	130013	45213.6	138128	141555	131743	121303	0.794105	111885	10846.7	96084.4	137395	131743	74934.1	2	0	1	4	4	0
POPTR_0006s22650.1	3	3	146.15	0.385318	1.27958	Ozone	untreated	359753	203191	387246	270757	207471	264354	1.27958	309592	48745.3	269374	262799	207471	163302	1	1	2	3	0	0
POPTR_0010s22480.1;POPTR_0008s04340.1	3	3	138.39	0.375069	1.32055	untreated	Ozone	317511	83582.8	298491	311678	294481	317675	0.757263	273241	20051.4	207635	302518	294481	196241	3	0	3	3	2	3
POPTR_0016s12670.1	3	3	154.38	0.370849	1.36103	untreated	Ozone	205442	46228.8	222819	228659	206752	210385	0.734736	176797	11090.2	154997	221939	206752	129964	1	0	2	2	2	1
POPTR_0012s09540.1	4	3	121.7	0.366825	1.13215	untreated	Ozone	331943	243552	382788	372100	337047	375776	0.883273	285660	58427.9	266273	361164	337047	232133	4	1	3	3	2	2
POPTR_0006s21360.1	3	3	95.34	0.35954	1.12003	untreated	Ozone	360367	545706	481384	519131	505266	529600	0.892831	310121	130914	334858	503873	505266	327156	1	3	2	3	3	2
POPTR_0010s09330.1	7	3	357.57	0.358905	1.20771	untreated	Ozone	177873	352536	180163	277483	315497	265184	0.828015	153072	84573	125324	269328	315497	163815	1	1	1	2	2	2
POPTR_0002s25620.1;POPTR_0014s18630.1	3	3	144.98	0.357073	1.07104	untreated	Ozone	666738	688993	617344	647676	780323	685246	0.93367	573775	165289	429434	628640	780323	423305	4	2	3	2	3	2
POPTR_0009s13650.1	6	3	235.69	0.34236	1.2198	Ozone	untreated	214150	369852	301129	255552	241842	228242	1.2198	184291	88727	209470	248041	241842	140995	3	1	3	3	3	3
POPTR_0002s20240.1	3	3	85.77	0.338562	1.13774	untreated	Ozone	179716	211730	142419	181481	219534	206384	0.878937	154658	50793.8	99069.1	176148	219534	127492	3	0	1	0	1	2
POPTR_0009s12800.1	3	3	152.85	0.337259	1.18273	untreated	Ozone	141019	226684	140234	198832	225215	176705	0.845502	121357	54381.3	97548.7	192989	225215	109158	2	2	2	3	4	2
POPTR_0001s32780.1	16	3	699.91	0.334618	1.2319	untreated	Ozone	1.03633e+06	2.23179e+06	1.38268e+06	1.66996e+06	2.02625e+06	2.03313e+06	0.811752	891834	535405	961817	1.62088e+06	2.02625e+06	1.25595e+06	6	5	3	6	5	4
POPTR_0012s11630.1;POPTR_0015s12390.1	3	3	121.77	0.330113	1.26325	Ozone	untreated	140636	105980	195291	104239	126847	118730	1.26325	121027	25424.5	135848	101176	126847	73344.4	1	1	2	2	2	3
POPTR_0015s08190.1;POPTR_0012s07730.1	3	3	112.07	0.324764	1.13253	Ozone	untreated	183554	194200	139698	149963	152372	154565	1.13253	157961	46588.4	97176.2	145555	152372	95481.4	2	1	0	3	2	2
POPTR_0001s18630.1	3	3	117.2	0.320891	1.16924	untreated	Ozone	177100	202385	177655	221848	258203	171378	0.855259	152407	48552	123580	215328	258203	105868	1	0	1	4	3	3
POPTR_0001s01960.1	3	3	186.58	0.316706	1.24632	Ozone	untreated	271436	161745	221854	172589	207642	145343	1.24632	233589	38802.3	154325	167516	207642	89784.2	1	1	4	1	1	1
POPTR_0005s04090.1	8	3	278.67	0.312889	1.10507	Ozone	untreated	209409	194051	245669	209472	199636	178303	1.10507	180211	46552.6	170891	203316	199636	110146	1	1	2	1	1	1
POPTR_0006s01040.1;POPTR_0016s01710.1	3	3	136.83	0.312272	1.30682	untreated	Ozone	142590	59708.7	151125	150002	155495	156364	0.765216	122709	14324.1	105125	145594	155495	96592.6	2	0	1	2	3	2
POPTR_0010s01700.1;POPTR_0008s22310.1	4	3	350.12	0.305252	1.30295	untreated	Ozone	709883	328323	819505	771149	861624	787739	0.767487	610905	78764.4	570061	748484	861624	486619	5	1	4	7	5	6
POPTR_0018s07410.1	4	3	223.95	0.303685	1.57855	untreated	Ozone	1.142e+06	191614	1.63955e+06	1.61483e+06	1.38622e+06	1.69223e+06	0.633492	982768	45968	1.14049e+06	1.56737e+06	1.38622e+06	1.04536e+06	3	0	3	5	4	4
POPTR_0010s23100.1;POPTR_0008s03810.1;POPTR_0010s23110.1	6	3	300.21	0.27842	1.76768	Ozone	untreated	200475	59531.4	136264	87095.9	70085.3	66994.8	1.76768	172523	14281.5	94787.4	84536.1	70085.3	41385.5	3	0	2	0	0	0
POPTR_0006s28810.1	3	3	161.59	0.276105	1.30868	Ozone	untreated	205548	337291	186399	175697	196310	185222	1.30868	176888	80915.8	129662	170533	196310	114420	2	3	2	3	4	3
POPTR_0006s00530.1;POPTR_0016s00570.1	3	3	100.18	0.270932	1.7816	Ozone	untreated	49254.9	111146	33923.4	32342.7	40515.5	36214.7	1.7816	42387.3	26663.8	23597.6	31392.1	40515.5	22371.3	0	2	0	0	1	0
POPTR_0001s42660.1;POPTR_0011s14300.1	3	3	209.46	0.253002	1.32157	untreated	Ozone	697751	336998	728866	802118	783189	745437	0.756675	600464	80845.5	507011	778543	783189	460487	3	0	3	3	3	3
POPTR_0005s19050.1;POPTR_0005s19050.2;POPTR_0007s09780.1	3	3	106.22	0.24935	1.06288	untreated	Ozone	112207	96857.1	102980	106603	112005	113059	0.940838	96562.5	23235.9	71634.7	103470	112005	69841	2	0	2	2	3	2
POPTR_0006s03060.1;POPTR_0001s07160.1	3	3	156.23	0.248638	1.64852	untreated	Ozone	470322	87906.1	419175	553022	532019	526231	0.606603	404745	21088.6	291585	536768	532019	325075	1	0	2	2	3	3
POPTR_0008s04660.1;POPTR_0010s22190.1	3	3	127.13	0.242837	1.46023	untreated	Ozone	140592	51339.5	153970	158128	167374	179595	0.684821	120989	12316.3	107104	153481	167374	110943	2	0	4	3	2	3
POPTR_0001s32770.1	7	3	414.23	0.242653	1.19741	Ozone	untreated	721669	895347	595992	575486	633955	638723	1.19741	621047	214793	414581	558572	633955	394566	1	2	3	2	1	1
POPTR_0007s00550.1;POPTR_0007s00560.1;POPTR_0017s00310.1;POPTR_0017s03680.1	4	3	259.07	0.238998	1.55146	Ozone	untreated	238006	555473	273600	208959	245266	233566	1.55146	204821	133257	190321	202818	245266	144284	4	3	3	1	2	1
POPTR_0005s01850.1	7	3	311.08	0.224223	1.57826	untreated	Ozone	349325	113356	442162	451618	472206	504255	0.633609	300619	27193.9	307575	438344	472206	311499	4	0	3	4	3	3
POPTR_0001s13800.1	4	3	304.04	0.207688	1.62823	Ozone	untreated	750353	1.27831e+06	686497	589880	784191	293489	1.62823	645731	306666	477538	572543	784191	181300	5	4	3	5	3	1
POPTR_0009s08480.1	5	3	208.03	0.202019	1.47025	untreated	Ozone	480019	193285	473371	575019	515304	595577	0.680156	413090	46368.9	329285	558119	515304	367913	2	0	1	2	3	1
POPTR_0017s10920.1	6	3	387.64	0.196744	1.23245	Ozone	untreated	337304	234753	342729	235214	253662	253373	1.23245	290274	56317	238408	228301	253662	156519	3	0	4	2	1	1
POPTR_0001s01350.1;POPTR_0003s10180.1	3	3	129.02	0.167977	1.55174	untreated	Ozone	124125	292084	102934	258232	295647	251694	0.644438	106818	70070.6	71602.4	250642	295647	155482	1	2	1	2	2	2
POPTR_0014s15330.1	3	3	107.33	0.163362	1.53692	untreated	Ozone	254331	109620	253587	351907	273006	324193	0.650652	218870	26297.6	176399	341564	273006	200267	2	0	1	3	1	2
POPTR_0005s21740.1;POPTR_0002s06590.1	3	3	103.74	0.160126	1.43393	Ozone	untreated	127015	232786	158496	102737	135048	123667	1.43393	109305	55845.1	110253	99717.1	135048	76394.5	0	3	2	1	2	2
POPTR_0009s10780.1	3	3	109.3	0.157641	1.34631	untreated	Ozone	156504	85339.6	137350	181023	172185	157304	0.742771	134683	20472.9	95543.1	175703	172185	97173.3	3	1	2	2	2	2
POPTR_0002s25420.1	7	3	269.8	0.150153	1.83581	untreated	Ozone	137632	39324.7	142452	181160	203224	201991	0.544718	118442	9433.96	99091.9	175836	203224	124778	1	0	3	3	0	3
POPTR_0010s06750.1	3	3	137.76	0.147312	1.18983	untreated	Ozone	108381	142735	108631	131535	144579	151923	0.840457	93269.5	34242	75565.3	127669	144579	93849.3	2	2	0	2	2	3
POPTR_0009s06640.1	3	3	165.42	0.125244	1.24967	untreated	Ozone	436354	513360	353569	519380	600285	509013	0.800209	375513	123155	245948	504115	600285	314439	2	1	2	4	4	4
POPTR_0011s11260.2;POPTR_0001s40300.1	3	3	178.82	0.120421	1.38473	untreated	Ozone	172762	111869	205677	223443	226115	229386	0.722163	148674	26837.2	143072	216875	226115	141701	2	0	3	3	2	2
POPTR_0008s04570.1	3	3	115.79	0.116012	1.29429	Ozone	untreated	207242	262345	173233	160823	172112	163723	1.29429	178346	62936.3	120504	156096	172112	101138	2	2	0	0	0	1
POPTR_0006s07680.1	3	3	91.87	0.105602	1.27788	untreated	Ozone	529434	766312	552220	758433	751170	851884	0.782544	455615	183837	384133	736141	751170	526244	1	1	2	3	3	5
POPTR_0001s01630.1	14	3	996.31	0.10281	1.29636	untreated	Ozone	1.24095e+06	1.35002e+06	1.10841e+06	1.49938e+06	1.93487e+06	1.36151e+06	0.771388	1.06793e+06	323869	771027	1.45531e+06	1.93487e+06	841062	4	4	4	5	7	5
POPTR_0013s02710.1;POPTR_0013s02690.1	3	3	143.78	0.0942859	1.22333	untreated	Ozone	254271	332022	244311	335432	344077	336597	0.817438	218818	79651.8	169947	325573	344077	207930	2	2	1	1	1	0
POPTR_0004s09830.1;POPTR_0005s15580.2	3	3	156.82	0.0865112	1.42476	untreated	Ozone	530411	871260	565974	861613	1.04305e+06	898754	0.701875	456456	209014	393701	836289	1.04305e+06	555198	2	2	3	4	6	3
POPTR_0004s17710.1	3	3	78.86	0.083326	2.02104	Ozone	untreated	92316.9	186633	78511	58493.5	66978.1	51398.1	2.02104	79445.2	44773	54613.5	56774.3	66978.1	31750.7	1	2	2	0	0	0
POPTR_0009s13210.1	9	3	482.68	0.0816643	1.31244	untreated	Ozone	1.35271e+06	933567	1.29503e+06	1.63705e+06	1.45551e+06	1.60766e+06	0.761942	1.1641e+06	223962	900842	1.58894e+06	1.45551e+06	993120	3	3	3	3	3	3
POPTR_0002s20890.1;POPTR_0483s00200.1	3	3	82.83	0.0798864	1.4248	Ozone	untreated	133961	211662	187010	123537	135628	114664	1.4248	115283	50777.4	130087	119907	135628	70832.5	0	1	3	0	0	1
POPTR_0001s36870.1	3	3	80.35	0.0774389	1.96889	Ozone	untreated	305379	591798	255143	189162	187254	208847	1.96889	262800	141972	177481	183603	187254	129013	1	2	0	1	1	1
POPTR_0014s14490.1;POPTR_0002s23510.1;POPTR_0166s00200.1	5	3	228.13	0.0748069	1.77733	untreated	Ozone	180761	75064.3	145155	254705	228427	229542	0.562642	155557	18007.8	100972	247219	228427	141798	3	0	0	2	2	2
POPTR_0001s36700.1	3	3	120.78	0.0733532	1.48059	Ozone	untreated	178303	117146	189196	104302	115872	107158	1.48059	153442	28103.2	131608	101237	115872	66196.2	2	0	3	0	1	0
POPTR_0006s04870.1;POPTR_0016s05650.1	3	3	133.08	0.0671879	1.34516	Ozone	untreated	244936	279126	206060	155152	203476	184149	1.34516	210785	66962	143339	150592	203476	113757	5	2	3	3	3	2
POPTR_0016s12760.1;POPTR_0004s05330.1;POPTR_0006s10340.1	3	3	216.97	0.0663294	1.62115	Ozone	untreated	158557	242338	135290	105113	121786	103845	1.62115	136450	58136.7	94109.9	102024	121786	64149.6	3	4	1	3	4	4
POPTR_0009s13270.1	4	3	142.25	0.0641922	1.91965	Ozone	untreated	103447	187174	181295	80249.9	105958	59626.2	1.91965	89023.3	44902.9	126111	77891.2	105958	36833.6	1	3	2	1	1	0
POPTR_0002s10400.1	10	3	595.02	0.0600857	1.24801	untreated	Ozone	370670	295005	289937	376182	425670	390763	0.801274	318987	70771.3	201685	365125	425670	241391	2	1	3	3	4	3
POPTR_0009s16660.1;POPTR_0004s21400.1	3	3	78.83	0.056659	1.32669	untreated	Ozone	107573	149239	119699	158613	183842	157057	0.753757	92573.9	35802.2	83264.5	153951	183842	97020.8	0	0	1	0	3	2
POPTR_0002s19620.1	3	3	128.01	0.0508278	1.27	untreated	Ozone	356856	458628	393817	533328	538958	463521	0.787405	307100	110024	273946	517653	538958	286336	1	1	2	1	1	2
POPTR_0016s04520.1	3	3	124.07	0.0498713	1.27351	Ozone	untreated	285771	219519	256574	214543	194119	189578	1.27351	245926	52662.3	178477	208238	194119	117110	3	0	2	1	3	1
POPTR_0001s06260.1;POPTR_0001s27020.1;POPTR_0007s08200.1;POPTR_0015s12320.1	3	3	143.51	0.04695	1.48104	Ozone	untreated	1.82083e+06	2.61695e+06	1.7515e+06	1.34426e+06	1.33943e+06	1.49531e+06	1.48104	1.56695e+06	627803	1.21837e+06	1.30475e+06	1.33943e+06	923718	7	5	2	4	4	3
POPTR_0007s05210.1;POPTR_0007s05210.2	3	3	159.91	0.0467284	1.10174	untreated	Ozone	373253	358957	346448	391770	416108	380525	0.907653	321210	86113.4	240995	380256	416108	235066	2	2	3	2	2	2
POPTR_0006s04760.1	3	3	65.36	0.0367829	1.14319	Ozone	untreated	170177	190487	187799	154285	167598	157882	1.14319	146449	45697.6	130636	149750	167598	97530.4	1	0	1	0	2	1
POPTR_0007s12750.1;POPTR_0005s12530.1	3	3	124	0.0362923	1.1826	Ozone	untreated	291468	319060	267431	253327	249024	240048	1.1826	250829	76542.1	186029	245881	249024	148288	2	3	2	1	2	2
POPTR_0017s13350.1;POPTR_0012s10300.1;POPTR_0015s07130.1;POPTR_0015s11140.1;POPTR_1490s00200.1	9	3	537.98	0.0304354	2.32646	untreated	Ozone	251605	122038	303901	519485	542917	513876	0.429838	216524	29276.7	211398	504217	542917	317443	1	0	3	7	4	2
POPTR_0009s11450.1;POPTR_0004s15750.1	3	3	240.49	0.0246579	2.25669	Ozone	untreated	1.58138e+06	1.83097e+06	3.22246e+06	943938	1.00912e+06	987012	2.25669	1.36088e+06	439248	2.2416e+06	916194	1.00912e+06	609719	5	5	5	5	6	3
POPTR_0006s00470.1	18	3	920.44	0.0241739	1.32239	untreated	Ozone	151172	133569	148788	166367	207266	199659	0.756207	130094	32043	103499	161478	207266	123338	2	0	2	2	2	2
POPTR_0010s16050.1	3	3	117.21	0.0179786	2.96558	Ozone	untreated	1.74199e+06	1.32153e+06	3.20939e+06	717215	685152	712872	2.96558	1.4991e+06	317034	2.2325e+06	696135	685152	440371	2	3	2	1	0	2
POPTR_0015s10630.1	6	3	268.31	0.0162601	1.57248	untreated	Ozone	228695	196130	285793	349647	367961	399827	0.635937	196809	47051.3	198802	339370	367961	246990	1	1	2	1	2	2
POPTR_0006s05160.1;POPTR_0014s06530.1	3	3	115.97	0.0146485	2.92472	untreated	Ozone	31176.6	63012.7	28343.2	99809	114104	144461	0.341913	26829.7	15116.7	19716	96875.5	114104	89239.5	0	0	0	1	1	2
POPTR_0003s11210.1	4	3	123.98	0.0113599	3.27012	Ozone	untreated	132332	226061	208051	56290.1	79196	37732.6	3.27012	113881	54231.8	144724	54635.7	79196	23309	2	1	4	0	0	0
POPTR_0001s16790.1	3	3	126.97	0.00744574	3.52645	untreated	Ozone	55541.7	129170	62111.4	280603	282418	307388	0.283571	47797.6	30987.7	43205.7	272356	282418	189887	0	0	0	2	2	3
POPTR_0001s47020.1;POPTR_0003s13180.1	18	3	892.77	0.00631449	1.40845	untreated	Ozone	214030	241058	231321	288574	345462	332735	0.710001	184188	57829.7	160911	280093	345462	205544	2	1	2	3	4	2
POPTR_0005s26080.1;POPTR_0005s26070.1;POPTR_0005s26070.2	10	3	474.66	0.00599337	1.51532	Ozone	untreated	7.693e+06	9.75476e+06	8.63162e+06	5.76622e+06	6.07724e+06	5.36702e+06	1.51532	6.62037e+06	2.34016e+06	6.0043e+06	5.59675e+06	6.07724e+06	3.31543e+06	4	4	4	7	3	5
POPTR_0004s09280.1	3	3	89.33	0.00451891	5.52865	untreated	Ozone	21682.9	62667.4	33041	222088	232771	194156	0.180876	18659.7	15033.8	22983.9	215560	232771	119938	0	0	0	4	4	3
POPTR_0010s15250.1;POPTR_0006s09070.1	3	3	211.3	0.00443412	2.05754	Ozone	untreated	461704	654041	454961	240164	265868	257359	2.05754	397329	156904	316478	233105	265868	158982	3	3	3	2	3	4
POPTR_0010s08750.1;POPTR_0008s16180.1	5	3	222.99	0.00442823	2.04163	untreated	Ozone	37537.9	57457	47819.7	92407.7	100088	99078.3	0.489806	32304	13783.9	33264.1	89691.7	100088	61204.8	0	0	2	3	2	2
POPTR_0016s09280.1	16	3	670.16	0.00435566	1.82937	untreated	Ozone	341430	243698	313963	518648	572759	553360	0.546638	293824	58463	218398	503404	572759	341834	2	0	3	2	3	2
POPTR_0006s09160.1;POPTR_0016s10370.1	3	3	66.67	0.00386668	1.30487	Ozone	untreated	78305.5	71305.7	69462.6	55223.7	53965.7	58699.5	1.30487	67387.5	17106.2	48319.3	53600.6	53965.7	36261.2	2	1	0	1	1	2
POPTR_0003s12160.1	19	3	1224.04	0.00380133	1.71042	untreated	Ozone	419094	356812	461026	647308	767264	701100	0.584652	360660	85598.7	320697	628283	767264	433099	2	1	1	5	6	1
POPTR_0019s10830.1	7	3	297.82	0.00361888	2.06729	Ozone	untreated	1.01094e+06	756700	687629	386144	400059	401474	2.06729	869986	181531	478326	374794	400059	248007	2	3	3	2	2	2
POPTR_0012s14780.1;POPTR_0015s14960.1	3	3	100.2	0.00263731	1.12015	untreated	Ozone	140950	145466	139939	155413	160411	161759	0.892734	121297	34897.2	97343.7	150845	160411	99925.2	1	0	1	3	2	2
POPTR_0001s08410.1;POPTR_0003s11900.1	3	3	83.14	0.00199458	4.12423	untreated	Ozone	39188.3	39220.7	27255.3	146241	107177	182365	0.24247	33724.3	9409	18959.2	141943	107177	112655	0	0	0	1	0	3
POPTR_0004s05380.1	3	3	111.18	0.00194513	6.53204	Ozone	untreated	193078	348826	370721	47993.6	57441	34280.6	6.53204	166157	83683	257879	46583	57441	21176.6	2	2	2	0	0	0
POPTR_0004s16920.1;POPTR_0008s12480.1	24	3	1209.76	0.000339373	1.70806	untreated	Ozone	3.25225e+06	2.87982e+06	2.83847e+06	4.92545e+06	5.14228e+06	5.25452e+06	0.585458	2.79879e+06	690865	1.97449e+06	4.78068e+06	5.14228e+06	3.24594e+06	3	3	4	4	4	3
POPTR_0008s15950.1;POPTR_0001s29650.1	3	3	158.77	7.25234e-05	2.54619	untreated	Ozone	66293.5	68549	64394.2	152321	181120	173855	0.392743	57050.3	16444.8	44793.7	147844	181120	107397	1	2	1	1	3	2
POPTR_0001s26950.1;POPTR_0001s37140.1;POPTR_0017s14180.1	7	2	396.51	0.995774	1.02907	Ozone	untreated	42412.1	75663.7	41997	44782.8	47056.2	63712.7	1.02907	36498.6	18151.6	29213.8	43466.6	47056.2	39358	1	2	2	2	2	2
POPTR_0002s25260.1	2	2	92.87	0.979289	1.37147	Ozone	untreated	246930	46971.5	428781	161698	153758	211484	1.37147	212501	11268.4	298267	156946	153758	130643	2	0	2	1	2	2
POPTR_0003s04140.1	3	2	118.98	0.974889	1.02643	Ozone	untreated	104356	43992.9	99739.1	71029.2	118025	52645.5	1.02643	89805.5	10553.8	69380.1	68941.5	118025	32521.3	1	0	2	1	1	0
POPTR_0004s10120.1;POPTR_0004s10120.2	10	2	615.25	0.972962	1.08648	Ozone	untreated	1.00468e+06	352719	916080	660702	769424	662391	1.08648	864596	84616.9	637240	641283	769424	409187	2	1	2	3	2	2
POPTR_0018s12140.1	2	2	52.49	0.971792	1.01051	Ozone	untreated	72810.8	63704.5	40947	58431.7	68963.4	48221.2	1.01051	62658.9	15282.6	28483.4	56714.3	68963.4	29788.3	1	1	0	1	0	0
POPTR_0010s20770.1	4	2	217.78	0.950335	1.49084	Ozone	untreated	88187.2	10586.1	84760.8	43227.8	38238.3	41642.2	1.49084	75891.3	2539.59	58961	41957.3	38238.3	25724.1	3	0	2	0	0	0
POPTR_0004s23520.1;POPTR_0001s15280.1	3	2	164.21	0.946161	1.06564	Ozone	untreated	62528.2	148880	64520.2	78661.4	90438.4	89831.7	1.06564	53809.9	35716.1	44881.3	76349.4	90438.4	55492.8	1	0	0	0	1	2
POPTR_0001s31700.1;POPTR_0006s14210.1	17	2	1076.05	0.943286	1.05906	Ozone	untreated	2.50822e+06	3.89024e+06	1.9314e+06	2.58093e+06	2.75564e+06	2.52872e+06	1.05906	2.1585e+06	933264	1.34351e+06	2.50507e+06	2.75564e+06	1.5621e+06	3	2	2	2	3	2
POPTR_0016s09190.1	2	2	99.53	0.943253	1.13377	Ozone	untreated	111321	49975	224502	67762.8	183273	89243.5	1.13377	95799.2	11989	156167	65771.2	183273	55129.4	0	0	2	0	0	0
POPTR_0001s03560.1;POPTR_0001s03560.3	2	2	115.16	0.942341	1.02486	Ozone	untreated	121670	164416	109412	127204	131593	127107	1.02486	104705	39443.1	76108.8	123466	131593	78519.4	1	1	0	1	2	0
POPTR_0017s08610.1	15	2	669.32	0.926564	1.05944	Ozone	untreated	317845	628936	418320	394589	434810	459113	1.05944	273528	150881	290990	382991	434810	283613	2	1	1	1	3	1
POPTR_0008s18200.1	2	2	39.77	0.922604	1.21753	Ozone	untreated	27694.8	73517.9	19455.6	28561	40108	30440.3	1.21753	23833.3	17636.9	13533.6	27721.6	40108	18804.2	0	0	0	0	0	2
POPTR_0010s26200.1	2	2	80.36	0.909388	1.10392	Ozone	untreated	148306	61535.8	130460	112157	93002.1	103107	1.10392	127628	14762.4	90749.8	108861	93002.1	63693.8	1	0	1	2	2	1
POPTR_0019s08950.1	2	2	110.61	0.906226	1.02477	Ozone	untreated	56341.8	48970.8	39033.3	46343.5	45630	48883.1	1.02477	48486.1	11748	27152.2	44981.4	45630	30197.1	2	0	0	1	1	1
POPTR_0008s05970.1;POPTR_0010s20140.1	2	2	131.17	0.906139	1.08642	Ozone	untreated	183062	539026	203191	273903	278920	298858	1.08642	157538	129312	141343	265853	278920	184617	3	3	3	2	3	2
POPTR_1545s00200.1;POPTR_0004s08500.1	2	2	141.27	0.89921	1.06572	Ozone	untreated	787936	404917	728001	552688	540435	709268	1.06572	678074	97139	506409	536444	540435	438145	2	2	2	2	0	1
POPTR_0002s12940.1	2	2	62.87	0.893923	1.00203	untreated	Ozone	109402	134429	85034	113129	110394	106010	0.997973	94148.3	32249.4	59151	109804	110394	65487	1	2	2	1	2	1
POPTR_0001s36710.1;POPTR_0014s15280.1	2	2	43.55	0.890616	1.01821	untreated	Ozone	92423.7	74877.5	94696.9	103152	86151.3	77465.2	0.982116	79537.1	17963	65872.7	100121	86151.3	47853.5	1	0	0	1	1	1
POPTR_0009s07020.1	5	2	246.95	0.886923	1.01971	Ozone	untreated	295080	623672	317947	364462	402604	445733	1.01971	253937	149618	221169	353750	402604	275348	2	2	2	3	4	3
POPTR_0015s10330.1	8	2	565.79	0.8766	1.09883	Ozone	untreated	1.25207e+06	1.92399e+06	844082	1.11399e+06	1.27741e+06	1.26715e+06	1.09883	1.07749e+06	461562	587157	1.08124e+06	1.27741e+06	782773	3	4	3	2	4	6
POPTR_0019s08540.1	2	2	116.24	0.875387	1.01316	Ozone	untreated	284596	138407	309243	263334	221763	237641	1.01316	244915	33203.6	215114	255595	221763	146801	1	0	1	2	1	1
POPTR_0010s16860.1	2	2	209.3	0.865597	1.45798	Ozone	untreated	2.08888e+06	338475	1.97562e+06	1.06644e+06	888851	1.06462e+06	1.45798	1.79763e+06	81199.8	1.37427e+06	1.0351e+06	888851	657660	3	0	2	2	2	2
POPTR_0001s47590.1;POPTR_0011s17170.1	2	2	52.62	0.860156	1.02317	Ozone	untreated	1.53917e+06	1.61728e+06	1.22601e+06	1.42555e+06	1.25556e+06	1.60209e+06	1.02317	1.32457e+06	387984	852831	1.38365e+06	1.25556e+06	989677	2	1	2	2	1	2
POPTR_0009s05670.1;POPTR_0001s26360.1	2	2	35.17	0.852583	1.08604	Ozone	untreated	88271.5	133157	65449	90417	80688.5	93046	1.08604	75963.9	31944.3	45527.4	87759.5	80688.5	57478.4	1	0	0	0	0	1
POPTR_0007s00200.1	5	2	190.24	0.848968	1.01372	untreated	Ozone	127823	208393	112022	132306	143301	178780	0.986468	110001	49993.2	77924.4	128417	143301	110440	1	2	0	0	0	0
POPTR_0001s34370.1	2	2	102.87	0.844138	1.56189	Ozone	untreated	47454.7	259427	49185.9	59657.3	84108.7	84206.9	1.56189	40838.1	62236.3	34214.5	57903.9	84108.7	52018.2	0	1	0	1	1	1
POPTR_0006s01600.1;POPTR_0016s01230.1	2	2	36.76	0.838557	1.07184	Ozone	untreated	441369	256701	470822	369375	286247	434926	1.07184	379829	61582.2	327511	358519	286247	268672	1	0	1	0	1	2
POPTR_0002s22290.1	2	2	58.89	0.834205	1.01347	Ozone	untreated	43074.6	74173.2	28551.4	44920.2	49032.5	49909.3	1.01347	37068.7	17794.1	19860.8	43599.9	49032.5	30831.1	0	1	0	0	1	1
POPTR_0005s22780.1;POPTR_0002s05720.1	2	2	60.99	0.819676	1.16362	Ozone	untreated	192642	71960.8	161205	131689	101736	132509	1.16362	165782	17263.3	112137	127819	101736	81856.5	0	0	2	1	0	0
POPTR_0012s14470.1;POPTR_0002s14760.1	2	2	65.1	0.81884	1.00826	Ozone	untreated	227567	447155	184915	269424	294905	288266	1.00826	195838	107272	128630	261505	294905	178074	2	1	1	1	2	2
POPTR_0014s17280.1	2	2	75.19	0.81046	1.07446	Ozone	untreated	192987	111891	181898	154714	139394	158935	1.07446	166079	26842.5	126531	150167	139394	98180.7	2	1	1	2	1	2
POPTR_0011s15930.1	2	2	121.27	0.808838	1.06876	Ozone	untreated	82489.5	136164	86968.6	86254.3	107344	92360.3	1.06876	70988	32665.6	60496.8	83719.2	107344	57054.8	2	0	3	2	2	2
POPTR_0005s22200.1	2	2	88	0.799199	1.02034	untreated	Ozone	184218	214441	168500	193592	208062	177042	0.980066	158533	51444.1	117211	187902	208062	109366	2	2	1	2	3	2
POPTR_0004s15760.1	2	2	59.55	0.791865	1.043	untreated	Ozone	48015.6	34720.7	56461.5	41566.3	44674.6	58942.3	0.958774	41320.8	8329.45	39275.6	40344.6	44674.6	36411.1	1	0	1	1	1	1
POPTR_0001s12390.1	2	2	83.53	0.787523	1.31282	Ozone	untreated	266698	15070.3	188201	116267	138876	102841	1.31282	229513	3615.35	130915	112849	138876	63529.4	2	0	2	1	1	1
POPTR_0001s34620.1;POPTR_0017s10920.2	5	2	273.19	0.787334	1.0695	Ozone	untreated	498510	101218	501842	375326	326746	327913	1.0695	429003	24282.2	349089	364294	326746	202566	2	1	2	2	2	1
POPTR_0002s15920.1	2	2	52.23	0.78361	1.02706	Ozone	untreated	219350	58753.4	230632	169610	143059	182662	1.02706	188766	14094.9	160431	164625	143059	112838	2	0	1	1	1	1
POPTR_0030s00470.1;POPTR_0005s05120.1	2	2	70.29	0.780506	1.0078	Ozone	untreated	340917	802530	272157	446784	540748	417117	1.0078	293383	192526	189317	433653	540748	257671	1	1	1	2	2	1
POPTR_0004s21290.1;POPTR_0007s11960.1	2	2	101.39	0.777159	1.02564	untreated	Ozone	297325	539825	343831	387504	380056	443704	0.974998	255869	129503	239174	376115	380056	274094	2	1	1	2	2	3
POPTR_0013s13220.1	6	2	265.92	0.770811	1.01571	untreated	Ozone	318170	714520	360212	428094	478154	508541	0.984531	273808	171413	250569	415512	478154	314147	1	1	1	4	2	3
POPTR_0011s03100.1;POPTR_0004s06330.1	2	2	88.63	0.770442	1.00634	untreated	Ozone	127108	329195	167156	220093	206308	201009	0.993703	109386	78973.5	116276	213624	206308	124172	2	2	0	1	0	3
POPTR_0004s01030.1	13	2	700.78	0.765405	1.02691	untreated	Ozone	182734	277104	153996	199163	223459	207728	0.973798	157255	66476.8	107122	193309	223459	128323	0	1	0	0	0	1
POPTR_0003s21620.1;POPTR_0001s04850.1	2	2	42.43	0.764836	1.10063	Ozone	untreated	106642	15042.7	113642	64764.4	61129.8	87916.2	1.10063	91772.7	3608.72	79051.3	62860.9	61129.8	54309.5	2	0	2	1	1	0
POPTR_0002s13930.1;POPTR_0001s11710.1;POPTR_0001s11720.1	3	2	156.38	0.762047	1.02689	untreated	Ozone	275622	385538	303577	305076	351121	334482	0.973816	237192	92490.3	211173	296109	351121	206624	4	2	3	4	2	4
POPTR_0012s05520.1	2	2	42.47	0.756673	1.02554	untreated	Ozone	192412	78244.2	144275	153313	132542	139673	0.975098	165584	18770.7	100360	148807	132542	86282	0	0	2	0	0	2
POPTR_0013s03160.1;POPTR_0013s05350.1	2	2	99.21	0.744362	1.26355	Ozone	untreated	266705	17416	364953	143737	147662	222292	1.26355	229518	4178.08	253867	139512	147662	137319	2	0	2	2	2	2
POPTR_0010s17710.1;POPTR_0008s08440.1	2	2	36.32	0.741852	1.25158	Ozone	untreated	50676.3	139162	54759.7	57780.2	61903.2	75748.6	1.25158	43610.5	33384.8	38091.7	56082	61903.2	46793.1	0	1	0	0	1	0
POPTR_0004s02890.1;POPTR_0016s11840.1	2	2	55.03	0.730082	1.1925	Ozone	untreated	275109	682563	348024	314051	364923	415953	1.1925	236750	163746	242091	304820	364923	256952	0	1	0	0	1	1
POPTR_0001s17940.1	2	2	59.94	0.727745	1.06866	Ozone	untreated	44883.9	63136.7	41402.2	46314.1	43047	50462.1	1.06866	38625.8	15146.4	28800.1	44952.9	43047	31172.5	0	1	1	1	2	0
POPTR_0017s14470.1;POPTR_0003s13540.1;POPTR_0008s11280.1	9	2	429.2	0.722287	1.15917	Ozone	untreated	145310	220762	96088.2	140255	141665	116779	1.15917	125049	52960.7	66840.5	136133	141665	72139.4	1	2	1	1	3	1
POPTR_0007s12340.1;POPTR_0005s12850.1	2	2	46.91	0.721384	1.79317	Ozone	untreated	23515.5	150097	29899	38323.9	36311.3	38857.3	1.79317	20236.7	36008.2	20798.2	37197.5	36311.3	24003.8	0	1	0	0	0	1
POPTR_0010s16030.1	2	2	150.16	0.717096	1.00875	untreated	Ozone	146225	49688.7	212836	135047	149555	127722	0.991331	125837	11920.3	148052	131078	149555	78899	3	0	2	1	3	1
POPTR_0001s34950.1;POPTR_0001s34950.2;POPTR_0001s34950.7;POPTR_0015s08710.1	14	2	768.8	0.71308	1.11769	Ozone	untreated	493945	891053	523379	507892	630297	569238	1.11769	425075	213763	364071	492964	630297	351642	2	2	2	3	2	1
POPTR_0002s10420.1	2	2	60.59	0.709808	1.04024	untreated	Ozone	68026.9	96701.4	63865.4	72919.7	85236.4	79636.8	0.961314	58541.9	23198.6	44425.8	70776.5	85236.4	49195	2	0	1	0	2	1
POPTR_0006s11400.1	5	2	148.66	0.707489	1.02883	untreated	Ozone	157937	433858	159534	232038	233094	307856	0.97198	135916	104082	110974	225219	233094	190175	1	0	1	1	2	1
POPTR_0002s05640.1	5	2	363.33	0.701599	1.02832	untreated	Ozone	429815	347524	377876	425660	390384	371889	0.972457	369886	83370.5	262857	413150	390384	229731	1	0	1	2	3	1
POPTR_0002s19000.1;POPTR_0006s12510.1;POPTR_0274s00200.1	13	2	709.12	0.694967	1.05757	Ozone	untreated	1.3103e+06	962679	953238	964571	1.03709e+06	1.04892e+06	1.05757	1.1276e+06	230946	663088	936221	1.03709e+06	647960	2	1	2	3	1	1
POPTR_0005s05360.1	7	2	382.54	0.684659	1.13115	untreated	Ozone	775754	523725	1.08801e+06	1.04422e+06	1.08046e+06	575941	0.884053	667591	125641	756840	1.01353e+06	1.08046e+06	355783	3	5	4	4	4	4
POPTR_0017s12800.1;POPTR_0863s00200.1	5	2	229	0.672711	1.03124	Ozone	untreated	107105	117117	105418	97773.1	100448	121434	1.03124	92171.6	28096.2	73330.2	94899.5	100448	75014.7	0	1	0	2	2	2
POPTR_0004s04550.1;POPTR_0011s05370.1	2	2	41.87	0.667544	1.05287	untreated	Ozone	87891.2	194262	107634	133328	137194	139872	0.949789	75636.6	46603.3	74872.3	129409	137194	86404.8	0	0	1	1	1	1
POPTR_0003s21070.1	3	2	163.63	0.657144	1.06038	untreated	Ozone	427092	1.06079e+06	395464	594561	611762	790735	0.943059	367543	254482	275091	577086	611762	488470	4	2	3	4	3	2
POPTR_0007s13060.1	2	2	156.54	0.655059	1.05259	untreated	Ozone	249574	426456	276479	339027	333193	330379	0.95004	214776	102306	192323	329062	333193	204089	1	2	1	2	1	2
POPTR_0004s11780.1;POPTR_0015s06660.1;POPTR_0017s12780.1	2	2	73.37	0.65452	1.06349	untreated	Ozone	254879	549043	309001	357108	428254	398223	0.940298	219341	131715	214946	346612	428254	245999	1	2	1	1	1	2
POPTR_0009s06720.1	2	2	107.45	0.649359	1.0484	Ozone	untreated	280279	23893.5	260895	194894	178667	165422	1.0484	241200	5732.02	181483	189166	178667	102188	1	0	2	1	2	1
POPTR_0006s18240.1;POPTR_0006s18230.1	2	2	122.3	0.645943	1.40969	Ozone	untreated	153446	145361	468673	159104	172312	213014	1.40969	132051	34871.9	326017	154428	172312	131588	1	0	2	1	1	2
POPTR_0002s04420.1	4	2	192.21	0.644684	1.09334	Ozone	untreated	87424.7	141462	109567	97175.9	105561	106824	1.09334	75235.1	33936.7	76216.6	94319.8	105561	65989.9	2	2	3	2	2	2
POPTR_0017s07720.1;POPTR_0001s31810.1	2	2	55.99	0.639936	1.06369	untreated	Ozone	65875.8	142971	54768.5	89052.5	88407	102946	0.940121	56690.8	34298.7	38097.8	86435.1	88407	63594.3	1	1	0	2	1	1
POPTR_0006s26650.1	2	2	68.3	0.637784	1.087	Ozone	untreated	269945	408860	294860	299209	270165	326360	1.087	232307	98085.1	205109	290415	270165	201606	2	2	2	2	2	1
POPTR_0004s22810.1;POPTR_0001s47450.1	2	2	352.81	0.634357	1.08708	untreated	Ozone	6.51323e+06	2.83989e+06	5.30192e+06	6.08876e+06	4.61805e+06	5.22441e+06	0.919894	5.6051e+06	681286	3.6881e+06	5.9098e+06	4.61805e+06	3.22734e+06	7	5	5	7	7	6
POPTR_0019s05950.1	2	2	188.72	0.622742	1.07978	untreated	Ozone	392510	667487	356218	506736	445779	576684	0.926116	337783	160130	247791	491842	445779	356242	3	4	3	2	2	3
POPTR_0002s10850.1	2	2	110.79	0.604821	1.24288	Ozone	untreated	190101	372072	157605	172293	243649	163178	1.24288	163596	89259.7	109632	167229	243649	100802	0	3	1	1	2	0
POPTR_0003s21590.1	5	2	225.21	0.601799	1.27	Ozone	untreated	103653	244797	109800	114395	125325	121107	1.27	89200.5	58726.6	76378.8	111032	125325	74813	2	2	0	0	1	0
POPTR_0001s23140.1;POPTR_0009s02590.1	2	2	49.66	0.599851	1.08333	untreated	Ozone	146075	81025.3	156715	143177	131801	140823	0.923076	125708	19437.9	109014	138969	131801	86992	2	0	1	1	2	1
POPTR_0013s12130.1	2	2	100.19	0.597785	1.05955	untreated	Ozone	167251	29122	229390	151770	136659	162689	0.943796	143931	6986.33	159567	147309	136659	100500	1	0	2	2	2	1
POPTR_0001s10040.1;POPTR_0002s16690.1	2	2	60.31	0.594538	1.56917	Ozone	untreated	94830.1	201494	42381	64435.6	77780.7	73633.1	1.56917	81608	48338.1	29480.9	62541.8	77780.7	45486.2	2	2	0	0	0	0
POPTR_0010s21910.1;POPTR_0006s23060.1	2	2	90.5	0.588428	1.1052	untreated	Ozone	173074	348880	163898	233966	302189	221850	0.904812	148942	83696	114010	227090	302189	137046	1	2	1	1	1	2
POPTR_0004s17840.1	2	2	72.16	0.584959	1.10319	untreated	Ozone	476483	230093	563490	436482	460613	504035	0.906458	410047	55199	391972	423653	460613	311363	2	0	2	2	2	0
POPTR_0009s07960.1;POPTR_0001s28750.1	2	2	97.85	0.57111	1.07381	Ozone	untreated	71128.9	86412.2	63790.9	63392.7	65046.4	77679.8	1.07381	61211.4	20730.2	44374	61529.5	65046.4	47986.1	1	2	1	1	1	2
POPTR_0005s22850.1	4	2	283.23	0.570098	1.0715	Ozone	untreated	82866	83699	73280.1	75616.6	58061.5	90161.6	1.0715	71312.1	20079.3	50974.8	73394.1	58061.5	55696.6	3	0	1	1	1	3
POPTR_0014s14580.1	2	2	63.18	0.569633	1.08072	untreated	Ozone	100456	169340	99773.2	132442	138738	128219	0.925312	86449.5	40624.4	69403.9	128550	138738	79206.3	0	1	2	0	1	1
POPTR_0878s00210.1	5	2	190.29	0.569274	1.09827	untreated	Ozone	56318.3	213467	90889.6	119266	129037	147817	0.91052	48465.9	51210.5	63224.3	115760	129037	91312.7	0	0	0	2	0	2
POPTR_0005s01900.1;POPTR_0008s10720.1	2	2	105.66	0.563961	1.61458	Ozone	untreated	123461	437576	110380	146016	174627	95203	1.61458	106247	104974	76782.3	141725	174627	58810.9	3	3	2	3	3	2
POPTR_0009s09240.1	2	2	65.11	0.540666	1.12567	Ozone	untreated	193011	291945	194017	189990	181060	232122	1.12567	166100	70037.3	134961	184406	181060	143392	1	2	0	1	3	2
POPTR_0013s00930.1	2	2	140.16	0.537456	1.14747	untreated	Ozone	259655	92066.2	318780	263605	276583	229190	0.871484	223451	22086.6	221748	255857	276583	141581	2	1	2	2	2	2
POPTR_0006s13580.1	2	2	73.29	0.536475	1.05625	Ozone	untreated	106864	104729	92525.6	97367.5	107178	83376.9	1.05625	91963.6	25124.4	64362.3	94505.8	107178	51505.4	1	0	2	3	1	1
POPTR_0002s05330.1	2	2	126.3	0.53071	1.1602	untreated	Ozone	676840	158813	676695	617955	517024	619641	0.861924	582469	38099.2	470720	599792	517024	382778	2	0	2	2	2	1
POPTR_0006s11140.1;POPTR_0006s14260.1	2	2	57.3	0.514861	1.05457	untreated	Ozone	57719.3	56784.9	70174.6	69563.2	64592.6	60600.1	0.948258	49671.6	13622.6	48814.6	67518.6	64592.6	37435.2	1	0	2	2	2	2
POPTR_0012s11300.1	3	2	120.08	0.510354	1.10316	untreated	Ozone	50214	85016	70431.6	77957	67658.7	81261.8	0.906487	43212.7	20395.2	48993.4	75665.8	67658.7	50198.8	0	2	0	2	0	2
POPTR_0001s16180.1	2	2	152.59	0.490969	1.22441	Ozone	untreated	80723.8	164315	105399	89091.8	104203	92914.3	1.22441	69468.5	39419.1	73317.4	86473.3	104203	57397.1	1	3	1	2	2	1
POPTR_0002s15510.1;POPTR_0002s15510.2;POPTR_0002s15510.4	2	2	86.78	0.490622	1.15875	untreated	Ozone	87345.5	192719	84828.6	121730	134296	166792	0.863002	75167	46233.1	59008.2	118153	134296	103035	1	4	1	2	3	2
POPTR_0003s05110.1	2	2	135.94	0.487744	1.18595	Ozone	untreated	2.15428e+06	2.97622e+06	1.59565e+06	1.99072e+06	1.80905e+06	1.87178e+06	1.18595	1.85391e+06	713992	1.10996e+06	1.93221e+06	1.80905e+06	1.15628e+06	6	4	3	4	4	4
POPTR_0010s01430.1	2	2	80.82	0.481262	1.28874	Ozone	untreated	109235	191107	82736.5	97127.4	104479	95644	1.28874	94004.2	45846.3	57552.8	94272.7	104479	59083.3	1	2	0	0	0	0
POPTR_0006s19870.1;POPTR_0018s11660.1	3	2	159.26	0.476401	1.19762	untreated	Ozone	518355	40479.4	598118	473786	457873	453928	0.83499	446081	9710.97	416060	459861	457873	280410	3	0	1	1	3	3
POPTR_0006s00360.1;POPTR_0009s16120.1	2	2	92.82	0.469708	1.22933	Ozone	untreated	78580.9	134110	69582.1	73324.4	85642.2	70649.2	1.22933	67624.4	32172.8	48402.4	71169.4	85642.2	43642.9	2	2	1	0	1	2
POPTR_0017s13840.1	10	2	599.38	0.467987	1.1711	untreated	Ozone	721325	297283	663156	644229	701986	623296	0.8539	620751	71317.8	461302	625294	701986	385036	3	1	2	3	3	4
POPTR_0011s03390.1	3	2	109.1	0.466146	1.14726	Ozone	untreated	926093	581980	633546	647354	590209	629161	1.14726	796969	139616	440705	628328	590209	388659	2	1	2	2	2	0
POPTR_0010s20790.1;POPTR_0008s05880.1	2	2	84.14	0.458628	1.27111	Ozone	untreated	59628.6	115113	57321.3	58894.3	63789.1	59884	1.27111	51314.7	27615.5	39873.6	57163.4	63789.1	36992.9	1	1	1	0	1	1
POPTR_0002s08900.1;POPTR_0005s16160.1	2	2	49.45	0.457435	1.19513	Ozone	untreated	205878	322570	185355	188703	176525	232034	1.19513	177173	77384.3	128936	183157	176525	143337	1	3	1	1	1	1
POPTR_0002s16850.1	2	2	89.86	0.454181	1.22544	Ozone	untreated	2.34078e+06	2.88879e+06	1.47961e+06	1.9857e+06	1.81451e+06	1.67469e+06	1.22544	2.01441e+06	693018	1.02924e+06	1.92734e+06	1.81451e+06	1.03453e+06	1	1	1	1	0	1
POPTR_0009s08000.1	2	2	37.18	0.449537	1.26062	untreated	Ozone	105583	21655.5	108761	112463	87885	97158.2	0.793259	90861.4	5195.13	75656.1	109158	87885	60018.7	2	0	1	0	0	1
POPTR_0009s15850.1	2	2	124.15	0.449373	1.2139	untreated	Ozone	298089	109009	288356	319740	277050	247417	0.823793	256526	26151.1	200585	310343	277050	152840	2	0	3	2	1	1
POPTR_0002s15890.1	2	2	79.17	0.449011	1.31636	Ozone	untreated	84575.1	170637	79294.9	70919.6	94735.3	88459.6	1.31636	72782.8	40935.7	55158.8	68835.2	94735.3	54645.2	2	1	1	0	1	2
POPTR_0006s02170.1;POPTR_0016s02000.1	2	2	73.76	0.442227	1.09982	untreated	Ozone	168584	153074	113579	169347	161989	147348	0.909237	145078	36722.3	79007.7	164370	161989	91023.3	2	1	2	1	1	1
POPTR_0003s04150.1;POPTR_0001s20480.1	13	2	677.67	0.436633	1.1585	untreated	Ozone	270095	525073	282519	371468	455961	421073	0.863184	232436	125964	196525	360550	455961	260114	1	0	0	1	3	3
POPTR_0006s03280.1	2	2	78.97	0.431344	1.49518	Ozone	untreated	272092	97552.9	273304	161409	132845	135761	1.49518	234154	23402.8	190115	156665	132845	83865.5	2	0	2	2	2	1
POPTR_0001s44110.1	2	2	137.6	0.430584	1.08514	Ozone	untreated	93502	119418	102099	88862.6	93994.4	107446	1.08514	80465	28648.2	71022	86250.8	93994.4	66374.1	2	1	2	2	2	2
POPTR_0002s20540.1;POPTR_0013s01680.1	2	2	81.65	0.42611	1.18699	Ozone	untreated	153126	268925	199205	167596	173790	182001	1.18699	131776	64514.9	138570	162670	173790	112430	0	2	1	1	2	1
POPTR_0009s06690.1	12	2	346.46	0.422195	1.20637	untreated	Ozone	196138	409359	175140	259438	319148	363149	0.828935	168791	98204.8	121830	251813	319148	224333	1	1	1	2	1	1
POPTR_0014s16090.1;POPTR_0002s22040.1	2	2	99.17	0.421014	1.3243	untreated	Ozone	567325	23436.7	527926	540297	510471	430712	0.755115	488223	5622.43	367234	524417	510471	266069	2	0	3	2	2	1
POPTR_0004s18030.1	5	2	197.24	0.420216	1.19442	untreated	Ozone	259877	586156	261991	403425	415056	504968	0.837224	223643	140618	182245	391568	415056	311940	1	1	0	2	2	1
POPTR_0017s12290.1	2	2	115.35	0.416775	1.0245	untreated	Ozone	46605.8	0	67341.7	39518.3	34917.1	42303.5	0.976089	40107.6	0	46844	38356.8	34917.1	26132.6	2	0	1	1	1	1
POPTR_0015s06950.1	2	2	60	0.413279	1.22798	Ozone	untreated	590675	631467	348789	402396	444569	432311	1.22798	508317	151488	242623	390569	444569	267057	1	2	1	3	1	2
POPTR_0001s41190.1;POPTR_0011s12120.1	2	2	108.94	0.411941	2.24709	Ozone	untreated	219489	41223.1	265226	83338.8	66381.2	84332.8	2.24709	188885	9889.37	184496	80889.4	66381.2	52095.9	2	0	2	0	0	0
POPTR_0014s11790.1	5	2	231.7	0.406998	1.19162	untreated	Ozone	204595	119150	288227	238017	245817	245402	0.839196	176069	28584	200495	231022	245817	151595	1	0	2	1	1	2
POPTR_0004s23490.1	6	2	303.29	0.394505	1.28649	Ozone	untreated	342924	603705	300831	323591	332426	313643	1.28649	295111	144828	209263	314081	332426	193751	2	2	2	3	2	3
POPTR_0002s08240.1	4	2	186.4	0.392916	1.24603	untreated	Ozone	235013	89139.4	241277	232662	232259	239619	0.802551	202246	21384.4	167836	225824	232259	148023	2	0	1	1	3	2
POPTR_0005s07380.1;POPTR_0002s09970.1;POPTR_0007s05090.1	5	2	161.79	0.392391	1.18752	Ozone	untreated	417955	698469	558806	493337	415377	501977	1.18752	359680	167562	388714	478837	415377	310092	2	1	2	2	1	2
POPTR_0002s04410.1;POPTR_0013s04000.1	2	2	70.07	0.391637	1.37395	Ozone	untreated	200491	102203	244342	124872	136913	136364	1.37395	172537	24518.3	169969	121202	136913	84237.5	2	1	1	1	1	1
POPTR_0002s03700.1;POPTR_0010s08060.1	2	2	34.2	0.390832	1.63934	Ozone	untreated	119362	388166	144875	118165	142990	136813	1.63934	102720	93120.5	100778	114692	142990	84514.8	0	0	1	0	1	1
POPTR_0014s06820.1	2	2	129.92	0.387163	1.3626	Ozone	untreated	303714	508405	214226	255201	270286	227737	1.3626	261367	121966	149019	247700	270286	140683	2	3	4	3	3	4
POPTR_0013s05000.1	2	2	51.79	0.380675	1.12699	untreated	Ozone	205475	132824	194715	202084	191701	206915	0.887322	176826	31864.2	135447	196144	191701	127820	1	0	2	0	1	1
POPTR_0004s07180.1	2	2	87.9	0.378696	1.19045	untreated	Ozone	422135	742459	385599	533643	661669	650120	0.840016	363277	178115	268229	517959	661669	401607	1	2	1	1	2	1
POPTR_0002s25510.2	2	2	193.04	0.364964	1.21131	untreated	Ozone	1.43775e+06	713151	1.42705e+06	1.47241e+06	1.35083e+06	1.51079e+06	0.825552	1.23729e+06	171084	992682	1.42913e+06	1.35083e+06	933276	2	1	1	3	3	2
POPTR_0003s17670.1;POPTR_0001s14480.1	2	2	131.21	0.363672	1.13707	untreated	Ozone	237570	291885	182024	249396	280920	278684	0.879456	204446	70023	126619	242066	280920	172155	1	1	2	1	2	2
POPTR_0010s21270.1	23	2	1448.76	0.363657	1.12583	untreated	Ozone	627036	569241	726863	634876	849625	680626	0.888234	539609	136560	505618	616216	849625	420451	6	3	4	6	6	3
POPTR_0002s13650.1;POPTR_0003s08490.1;POPTR_0005s07680.1	3	2	98.65	0.360429	1.45021	Ozone	untreated	65612.8	132002	52213.5	51918.7	62085.7	58265.1	1.45021	56464.4	31667	36320.6	50392.7	62085.7	35992.8	2	1	1	1	1	1
POPTR_0010s22950.1;POPTR_0008s03950.1	2	2	79.9	0.359072	1.44489	Ozone	untreated	165456	326984	130195	138979	131292	160650	1.44489	142387	78443	90565.4	134895	131292	99240.3	2	1	1	1	2	1
POPTR_0001s04170.1	3	2	110.59	0.354121	1.36572	Ozone	untreated	352892	758557	400906	341104	348531	417736	1.36572	303688	181977	278876	331078	348531	258053	2	2	2	2	2	2
POPTR_0017s13630.1	6	2	276.4	0.343694	1.23547	untreated	Ozone	207548	211646	200826	278285	310216	177513	0.809411	178610	50773.8	139698	270106	310216	109657	4	2	3	3	3	2
POPTR_0018s11460.1	2	2	127.8	0.342064	1.49527	untreated	Ozone	169808	21251	180113	196608	182060	176335	0.668774	146132	5098.08	125289	190829	182060	108930	2	0	2	1	3	1
POPTR_0015s14570.1	2	2	101.4	0.341581	5.5121	Ozone	untreated	353730	17948.8	392905	51460.9	56590.6	30658.4	5.5121	304410	4305.9	273311	49948.4	56590.6	18939	4	0	3	0	0	0
POPTR_0006s05040.1	2	2	78.51	0.339136	1.14378	untreated	Ozone	74260.3	62552.8	77198.7	75410.6	71162.4	98209.5	0.874294	63906.2	15006.3	53700.7	73194.2	71162.4	60668.1	1	0	0	0	1	2
POPTR_0014s13660.1	16	2	977.31	0.336453	1.17077	untreated	Ozone	1.39546e+06	2.18838e+06	1.26446e+06	1.97783e+06	1.89738e+06	1.80102e+06	0.854138	1.20089e+06	524989	879579	1.9197e+06	1.89738e+06	1.11257e+06	2	2	3	3	2	2
POPTR_0001s34760.1	2	2	91.56	0.336072	1.42356	untreated	Ozone	168084	38181.5	185846	199873	184355	173966	0.702463	144648	9159.7	129277	193999	184355	107466	1	0	3	2	2	2
POPTR_0009s14850.1	3	2	185.33	0.335937	1.41741	untreated	Ozone	939322	400570	1.19378e+06	1.43985e+06	1.34908e+06	802315	0.705514	808353	96096.3	830415	1.39753e+06	1.34908e+06	495624	1	0	3	2	3	3
POPTR_0001s09600.1;POPTR_0743s00210.1	9	2	389.77	0.328598	1.27935	Ozone	untreated	176746	277366	220406	181023	231220	114992	1.27935	152102	66539.9	153318	175703	231220	71035.6	0	1	1	3	1	1
POPTR_0004s08110.1;POPTR_0017s02340.1	2	2	47.51	0.320767	1.09731	untreated	Ozone	70807.3	62027	71542.6	72558.9	67446.1	84260.3	0.911318	60934.7	14880.2	49766.2	70426.3	67446.1	52051.1	1	0	1	1	2	2
POPTR_0014s11580.1;POPTR_0002s19710.1	2	2	190.08	0.315386	1.72819	untreated	Ozone	379923	15727.4	375344	502286	425834	404307	0.578639	326951	3772.98	261095	487523	425834	249758	4	0	3	3	3	2
POPTR_0008s13040.1	2	2	89.57	0.315034	1.45309	untreated	Ozone	52330.2	16440.3	100411	76701.9	75631	93502.6	0.688188	45033.9	3944	69847.3	74447.6	75631	57760.5	0	0	2	1	1	2
POPTR_0006s28030.1;POPTR_0003s03090.1	2	2	105.93	0.312623	1.33624	untreated	Ozone	91311.1	175951	52348.9	129172	145228	152676	0.748371	78579.6	42210.6	36414.7	125375	145228	94314.4	2	2	0	2	2	1
POPTR_0001s38560.1	5	2	266.09	0.306998	1.09472	Ozone	untreated	608548	518377	638131	509004	582778	520560	1.09472	523698	124358	443894	494044	582778	321572	3	0	3	2	1	2
POPTR_0005s09710.1;POPTR_0007s07890.1	2	2	61.9	0.301279	1.14798	Ozone	untreated	64982.8	72683.6	53532.6	48220.5	57216.2	61115.7	1.14798	55922.3	17436.7	37238.2	46803.3	57216.2	37753.7	1	1	1	1	2	1
POPTR_0013s14520.1	6	2	419.1	0.301213	1.27019	untreated	Ozone	885124	413745	698229	905841	722533	908321	0.787284	761712	99257	485699	879217	722533	561108	3	2	2	2	1	1
POPTR_0018s11820.1	15	2	788.8	0.301032	1.15567	untreated	Ozone	998209	1.42151e+06	932095	1.20272e+06	1.31142e+06	1.35944e+06	0.865303	859029	341019	648380	1.16737e+06	1.31142e+06	839782	4	2	3	3	3	4
POPTR_0013s07630.1;POPTR_0019s07220.1	2	2	37.57	0.293868	1.66828	Ozone	untreated	90729.1	238177	88877.7	70603.9	89064.9	90759.6	1.66828	78078.8	57138.4	61824.7	68528.8	89064.9	56066	0	1	0	1	0	0
POPTR_0010s16070.1	2	2	146.95	0.290669	1.40292	untreated	Ozone	502951	182765	582369	655653	529764	593610	0.712797	432825	43845	405106	636382	529764	366698	1	0	3	1	1	1
POPTR_0003s21080.1;POPTR_0013s05340.1;POPTR_0019s05160.1	7	2	335.68	0.290511	1.27765	Ozone	untreated	217453	299374	188249	201146	216840	133866	1.27765	187134	71819.5	130949	195234	216840	82694.4	1	2	2	1	1	1
POPTR_0006s07750.1	2	2	104.68	0.287216	1.41085	untreated	Ozone	148883	49312.2	158873	160438	172864	170470	0.708792	128125	11829.9	110515	155723	172864	105306	1	0	1	1	2	2
POPTR_0009s12070.1;POPTR_0004s16390.1	2	2	44.72	0.284053	1.26009	Ozone	untreated	67450.7	94627.4	62100.7	51790.8	76624	49491.5	1.26009	58046.1	22701	43198.3	50268.6	76624	30573	1	0	0	0	1	0
POPTR_0002s07180.1	2	2	174.4	0.279913	1.11698	Ozone	untreated	292736	365243	328881	288564	328490	266458	1.11698	251920	87621.5	228775	280083	328490	164602	1	3	1	3	4	2
POPTR_0002s05650.1	2	2	50.94	0.274994	1.44088	Ozone	untreated	97022.2	173308	88163.5	86356	104985	57460.8	1.44088	83494.4	41576.4	61327.9	83817.9	104985	35496	1	1	1	0	1	0
POPTR_0015s05470.1;POPTR_0012s03490.1	3	2	80.35	0.271311	1.85182	untreated	Ozone	60308.2	5449.51	87699.8	97666.8	109392	77117	0.540009	51899.5	1307.33	61005.4	94796.3	109392	47638.4	0	0	1	1	0	1
POPTR_0007s13110.1;POPTR_0006s08250.1	3	2	100.38	0.266204	1.39012	Ozone	untreated	6.66761e+06	1.13274e+07	5.52982e+06	5.36001e+06	5.38671e+06	6.17615e+06	1.39012	5.73795e+06	2.71742e+06	3.84663e+06	5.20247e+06	5.38671e+06	3.81527e+06	1	0	1	2	1	1
POPTR_0002s19940.1	5	2	212.34	0.265598	1.36235	untreated	Ozone	294427	113630	257855	283949	306616	316641	0.734026	253376	27259.7	179368	275603	306616	195602	1	0	2	1	1	1
POPTR_0015s08010.1;POPTR_0008s14080.1;POPTR_0010s11060.1	2	2	64.44	0.263968	1.18838	untreated	Ozone	72865.2	56962.9	90665.3	92397.4	91359.5	78272.8	0.841483	62705.7	13665.3	63068.3	89681.7	91359.5	48352.4	1	1	1	2	1	1
POPTR_0017s11410.1	2	2	62.46	0.263034	1.34652	Ozone	untreated	429131	500720	259231	279160	297728	306188	1.34652	369298	120122	180325	270955	297728	189145	2	1	1	1	1	1
POPTR_0008s05470.1	24	2	1276.46	0.261193	1.18631	untreated	Ozone	119308	187371	136218	165247	167303	192866	0.842948	102673	44950.1	94755.8	160390	167303	119141	1	2	1	2	1	1
POPTR_0010s04790.1	4	2	118.83	0.260182	1.2142	untreated	Ozone	163772	233819	133930	201385	230483	213505	0.823587	140937	56092.9	93163.7	195466	230483	131891	1	0	0	0	1	0
POPTR_0003s00810.1	2	2	116.47	0.254266	1.58641	Ozone	untreated	45391.8	96003.8	43319.4	38142.2	51597.5	26695.9	1.58641	39062.8	23031.2	30133.6	37021.2	51597.5	16491.2	1	4	2	0	3	0
POPTR_0002s10990.1	10	2	497.09	0.244302	1.29864	Ozone	untreated	127192	219913	141184	117458	129144	129398	1.29864	109458	52756.9	98210.1	114006	129144	79934.3	1	0	1	3	2	3
POPTR_0003s19210.1	2	2	94.11	0.243858	1.37876	untreated	Ozone	188275	80098.6	190569	211574	200378	220821	0.725287	162024	19215.6	132563	205355	200378	136411	2	0	1	2	2	2
POPTR_0016s11670.1	2	2	63.47	0.24253	1.35971	untreated	Ozone	69178.7	26814.4	48642.9	64006.4	66861.9	65795.4	0.735449	59533.2	6432.76	33836.8	62125.1	66861.9	40644.6	0	0	0	2	1	1
POPTR_0002s14930.1;POPTR_0002s14930.2	2	2	54.23	0.241453	1.22972	untreated	Ozone	92667	61639.4	105591	111125	97766.7	110710	0.813191	79746.5	14787.2	73450.8	107859	97766.7	68390.5	1	0	0	2	1	2
POPTR_0002s10480.1	2	2	34.87	0.236414	1.28709	Ozone	untreated	31341.7	47386.1	32010.8	25133.7	25194.8	35709.7	1.28709	26971.8	11367.9	22267.3	24395	25194.8	22059.4	0	0	0	0	2	0
POPTR_0006s12560.1;POPTR_0016s10670.1	2	2	113.14	0.228844	1.4318	untreated	Ozone	312717	125223	298384	399760	324520	329991	0.69842	269115	30041	207560	388011	324520	203849	1	0	1	2	1	1
POPTR_0001s37020.1	2	2	151.94	0.228402	1.47403	untreated	Ozone	130957	48472	138225	160778	144111	163343	0.678412	112698	11628.4	96151.6	156052	144111	100904	1	1	1	3	2	2
POPTR_0002s03280.1	3	2	79.98	0.223331	1.2408	Ozone	untreated	66874.4	95068.4	66118.3	60775.3	70101.6	52924.1	1.2408	57550.1	22806.8	45993	58989.1	70101.6	32693.4	0	1	0	3	1	1
POPTR_0017s01860.1	3	2	155.01	0.21859	1.57623	untreated	Ozone	408900	139285	496442	579538	478784	588252	0.634425	351887	33414.4	345333	562504	478784	363388	2	0	2	2	2	3
POPTR_0003s16610.1	7	2	374.46	0.217078	1.3102	untreated	Ozone	564780	305992	500164	565072	693434	537696	0.763241	486033	73407.1	347922	548464	693434	332158	2	1	2	2	3	1
POPTR_0008s16060.1;POPTR_0008s16060.2	2	2	38.37	0.214835	1.64562	Ozone	untreated	4.82271e+06	8.09627e+06	3.03746e+06	3.07577e+06	3.44363e+06	3.17692e+06	1.64562	4.15028e+06	1.94229e+06	2.1129e+06	2.98537e+06	3.44363e+06	1.96252e+06	0	2	0	0	0	0
POPTR_0010s16420.1;POPTR_0008s09720.1	4	2	274.69	0.211435	1.51295	untreated	Ozone	212925	71696.3	189759	252756	243059	221896	0.660962	183237	17199.9	132000	245327	243059	137075	2	0	2	3	2	2
POPTR_0013s07440.1;POPTR_0003s04210.1	2	2	86.95	0.209324	1.16806	untreated	Ozone	53562.3	48533	49255.1	54104.6	52323.4	70358.1	0.856121	46094.2	11643	34262.7	52514.4	52323.4	43463.2	1	0	0	0	2	0
POPTR_0009s13890.1	2	2	57.27	0.197073	1.51108	Ozone	untreated	201456	350377	168792	148823	137592	190478	1.51108	173367	84055	117415	144449	137592	117666	0	1	1	0	0	0
POPTR_0004s23310.1	18	2	1083.11	0.196299	1.60317	untreated	Ozone	307917	115630	410386	465723	405227	465990	0.623763	264984	27739.5	285471	452035	405227	287862	0	0	0	0	1	1
POPTR_0002s12130.1	5	2	153.39	0.195887	1.16572	Ozone	untreated	267969	199247	251059	216652	202859	196655	1.16572	230606	47799.1	174641	210284	202859	121482	2	1	3	2	1	2
POPTR_0007s07680.1	4	2	146.42	0.191426	2.23211	untreated	Ozone	129663	14310.9	171736	247496	228179	229024	0.448007	111584	3433.17	119463	240221	228179	141478	0	0	1	1	2	2
POPTR_0007s10980.1;POPTR_0005s18160.1	2	2	121.89	0.19126	1.49398	Ozone	untreated	229358	361449	169501	155443	185668	167803	1.49398	197379	86711.1	117908	150875	185668	103659	1	1	2	0	0	1
POPTR_0001s27480.1;POPTR_0001s05690.1;POPTR_0003s20360.1;POPTR_0017s04450.1	13	2	460.49	0.187018	1.50414	Ozone	untreated	308820	567738	277433	247446	266827	252938	1.50414	265761	136200	192987	240173	266827	156250	1	3	0	1	2	1
POPTR_0002s01460.1	2	2	62.22	0.186861	3.30497	untreated	Ozone	5905.34	124.864	11968.8	17596.1	20373.8	21516.2	0.302575	5081.97	29.9548	8325.68	17078.9	20373.8	13291.5	1	0	1	3	1	1
POPTR_0003s11910.1;POPTR_0003s11910.2	7	2	288.47	0.184709	1.36024	Ozone	untreated	295161	422289	234152	243461	236129	219995	1.36024	254007	101307	162880	236306	236129	135900	2	2	2	2	1	1
POPTR_0001s09660.1	2	2	43.49	0.184467	1.44204	Ozone	untreated	80642	140256	73741	67000.9	66104.3	71215.5	1.44204	69398.1	33647.3	51295.4	65031.7	66104.3	43992.8	3	1	0	0	0	0
POPTR_0016s08580.1	6	2	288.13	0.184312	1.64783	untreated	Ozone	594558	149181	352568	620591	572586	613347	0.60686	511659	35788.3	245252	602351	572586	378890	2	0	1	1	1	1
POPTR_0003s12330.1	2	2	86.81	0.17614	1.5122	untreated	Ozone	282956	465322	161814	435393	480657	460193	0.661288	243504	111630	112561	422596	480657	284281	0	2	0	1	1	1
POPTR_0006s25870.1	2	2	96.55	0.171972	1.38211	untreated	Ozone	104577	71072.2	109054	129471	162998	101024	0.72353	89996.3	17050.1	75859.7	125666	162998	62406.7	2	0	1	2	2	3
POPTR_0005s15870.1;POPTR_0002s08650.1	2	2	92.95	0.170821	1.25916	untreated	Ozone	194955	306114	201418	313806	274038	296700	0.794179	167772	73436.4	140109	304582	274038	183284	2	2	3	1	3	1
POPTR_0010s19720.1	2	2	40.13	0.16839	1.53052	Ozone	untreated	76539	51348.2	75419.5	44674	61614.9	26545.8	1.53052	65867.2	12318.4	52463	43361	61614.9	16398.4	1	0	2	1	0	0
POPTR_0602s00200.1;POPTR_0014s01960.1	4	2	183.29	0.16757	1.43998	untreated	Ozone	124728	221301	92467.4	215101	204973	211353	0.694453	107337	53089.9	64321.8	208779	204973	130562	1	1	1	3	2	2
POPTR_0003s18370.2;POPTR_0003s18370.1	9	2	488.11	0.165181	1.23896	untreated	Ozone	523076	339297	470451	528898	531386	591029	0.807131	450144	81397	327254	513353	531386	365103	3	3	2	3	2	2
POPTR_0013s12920.1	2	2	180.14	0.163877	1.5646	untreated	Ozone	171300	88612.7	262346	258405	288871	269847	0.639143	147416	21258.1	182492	250811	288871	166696	1	0	0	2	3	1
POPTR_0005s07450.1	4	2	153.26	0.162297	1.73098	untreated	Ozone	53937.8	156779	54045.3	112871	154249	191177	0.577708	46417.2	37611	37594.8	109553	154249	118098	0	0	0	3	1	2
POPTR_0002s23680.1	2	2	45.41	0.160212	1.21283	untreated	Ozone	95825.7	130804	104346	127687	121844	151885	0.824521	82464.7	31379.8	72584.5	123934	121844	93825.7	0	0	0	2	0	0
POPTR_0001s45780.1	17	2	984.57	0.159361	1.27475	untreated	Ozone	73577.9	99359.3	76823	86173.8	109872	122336	0.784468	63319	23836.2	53439.3	83641	109872	75571.8	1	0	1	0	1	1
POPTR_0004s16490.1	2	2	42.39	0.158192	1.33973	untreated	Ozone	79625.8	109599	58042.3	105966	106487	118819	0.746418	68523.7	26292.7	40375.1	102851	106487	73399.6	1	0	1	1	1	2
POPTR_1814s00200.1	2	2	164.54	0.157799	1.6556	Ozone	untreated	1.40471e+06	2.50782e+06	1.08191e+06	971819	915335	1.12955e+06	1.6556	1.20886e+06	601623	752597	943256	915335	697768	3	2	3	3	3	3
POPTR_0002s12170.1	7	2	494.5	0.152009	1.52354	untreated	Ozone	213659	545478	309389	506667	608333	512941	0.656367	183868	130860	215216	491775	608333	316865	2	2	3	4	4	3
POPTR_0018s03920.1	2	2	130.41	0.150339	1.17418	untreated	Ozone	95456.7	115732	107141	109806	124164	139808	0.851657	82147.2	27764.1	74528.9	106578	124164	86365.3	1	0	0	1	2	2
POPTR_0001s21140.1	2	2	127.51	0.14947	1.51807	untreated	Ozone	391408	163847	287998	445386	468330	366403	0.65873	336834	39306.6	200336	432295	468330	226342	2	0	3	3	3	5
POPTR_0001s13350.1;POPTR_0003s16480.1	2	2	93.92	0.14704	1.06617	Ozone	untreated	327728	301093	292822	284308	293255	286878	1.06617	282033	72231.9	203692	275952	293255	177216	3	2	2	2	3	2
POPTR_0008s04560.1	2	2	188.43	0.145753	1.28619	untreated	Ozone	368660	345657	431696	480660	595992	397340	0.777489	317258	82922.6	300295	466533	595992	245454	3	5	3	3	3	3
POPTR_0014s08190.1	2	2	143.49	0.143754	1.31762	untreated	Ozone	74250.3	74939.4	49526.9	96034.6	91743.6	74054.1	0.758946	63897.6	17977.9	34451.7	93212	91743.6	45746.3	2	1	1	2	2	1
POPTR_0013s15690.1	2	2	64.21	0.141533	1.8667	untreated	Ozone	142866	50179.1	209878	248747	242774	260617	0.535703	122946	12037.9	145995	241436	242774	160994	2	0	2	1	1	3
POPTR_0015s05410.1;POPTR_0012s04020.1	2	2	111.4	0.131242	1.21611	untreated	Ozone	122047	106924	89087.4	133401	137859	115533	0.822295	105030	25651.1	61970.6	129480	137859	71369.9	3	0	1	3	1	2
POPTR_0008s18260.1	2	2	102.96	0.128951	1.20711	untreated	Ozone	68763	95380.7	71961.9	97954.6	91754.6	95296.1	0.828426	59175.4	22881.7	50057.9	95075.6	91754.6	58868.4	1	0	1	1	2	1
POPTR_0014s08960.1	2	2	103.8	0.126734	1.48481	untreated	Ozone	210884	392110	201913	339721	431057	424356	0.673486	181480	94066.8	140454	329736	431057	262143	1	3	1	1	1	1
POPTR_0004s11760.1	4	2	206.16	0.123735	1.22159	Ozone	untreated	134218	162580	126300	110531	131260	104561	1.22159	115504	39002.8	87856	107282	131260	64591.5	3	1	1	1	2	1
POPTR_0025s00560.1	7	2	279.24	0.121666	1.29629	Ozone	untreated	124888	166601	116829	93236.1	103612	118141	1.29629	107475	39967.5	81268.4	90495.8	103612	72980.5	1	1	2	1	1	1
POPTR_0009s10750.1	2	2	50.75	0.118685	1.70944	untreated	Ozone	96452.1	223442	84712.5	200039	221688	269926	0.584986	83003.8	53603.6	58927.4	194160	221688	166745	0	0	0	1	1	2
POPTR_0004s10180.1	2	2	76.26	0.117829	1.15044	Ozone	untreated	311932	380329	312125	281320	299539	292184	1.15044	268440	91240.4	217119	273051	299539	180494	1	1	1	2	0	1
POPTR_0005s25080.1;POPTR_0002s03530.1	2	2	95.3	0.113375	1.60787	untreated	Ozone	145300	66666.9	149520	184573	195247	201403	0.621943	125041	15993.3	104008	179148	195247	124415	1	0	3	2	1	2
POPTR_0008s02430.1	2	2	76.55	0.110123	1.70191	Ozone	untreated	602080	308962	584240	346530	296285	235775	1.70191	518132	74119.6	406407	336345	296285	145648	3	1	1	1	0	1
POPTR_0009s14340.1	3	2	118.52	0.108934	1.40415	untreated	Ozone	87521.8	121508	65550.6	121976	132832	130744	0.712175	75318.7	29149.6	45598.1	118391	132832	80766.2	0	0	0	2	3	2
POPTR_0001s13480.1	7	2	339.12	0.103552	1.40935	untreated	Ozone	749904	406603	533778	789394	822871	769943	0.709546	645346	97543.6	371304	766193	822871	475626	5	2	1	2	1	3
POPTR_0015s00570.2;POPTR_0012s00690.1	2	2	119.53	0.102759	2.73739	untreated	Ozone	79180.6	14217.2	98840	168220	172267	185742	0.365312	68140.5	3410.68	68754.7	163276	172267	114741	0	0	1	2	1	1
POPTR_0012s03450.1;POPTR_0004s07620.1	2	2	108.57	0.0969366	1.55406	untreated	Ozone	73342.5	150831	88376.3	150855	152318	182548	0.643475	63116.4	36184.2	61476	146421	152318	112768	0	1	0	0	2	2
POPTR_0008s01320.1	2	2	45.23	0.0941943	1.30102	untreated	Ozone	22229	29240.3	31311.4	34298.9	32786	40614.5	0.768626	19129.6	7014.71	21780.7	33290.8	32786	25089.3	0	0	0	1	1	0
POPTR_0003s07040.1;POPTR_0001s16250.1;POPTR_0003s00980.1	3	2	80.62	0.0903066	2.7394	Ozone	untreated	239717	75702	234315	87695.6	58055.3	54925.8	2.7394	206293	18160.8	162993	85118.1	58055.3	33930	1	1	1	1	0	0
POPTR_0007s04160.1;POPTR_0005s06420.1	2	2	114.55	0.0867281	1.39708	untreated	Ozone	271577	248551	218796	314993	283630	433710	0.715781	233711	59627.1	152198	305735	283630	267921	2	1	1	1	1	3
POPTR_0006s10550.1;POPTR_0006s10550.2;POPTR_0016s13440.1	3	2	133.63	0.0825346	1.21588	Ozone	untreated	898952	973040	742220	736303	719675	694088	1.21588	773612	233431	516300	714662	719675	428767	2	1	1	1	1	1
POPTR_0001s45000.1	2	2	41.59	0.0780192	1.24505	Ozone	untreated	39500.1	43281.5	52654.3	34594.5	35737	38447.8	1.24505	33992.6	10383.2	36627.2	33577.7	35737	23750.8	0	1	2	0	1	0
POPTR_0005s06490.1;POPTR_0007s04240.1	2	2	60.92	0.0705478	1.49851	untreated	Ozone	129018	76001.5	125628	161430	177116	156933	0.66733	111029	18232.7	87389	156685	177116	96944.3	2	0	0	2	0	2
POPTR_0004s24210.1;POPTR_0004s24220.1	7	2	253.14	0.0692132	1.42032	Ozone	untreated	170952	114299	121860	102675	98652.1	85305.2	1.42032	147116	27420.3	84767.5	99657.4	98652.1	52696.6	1	0	1	0	0	0
POPTR_0005s27800.1;POPTR_0005s27800.2	2	2	131.05	0.0672801	1.24005	Ozone	untreated	454742	392143	413795	354292	372372	289973	1.24005	391338	94074.7	287842	343879	372372	179129	1	0	1	1	1	0
POPTR_0016s00410.1	2	2	118.46	0.0672149	1.49876	untreated	Ozone	181796	263011	174032	281451	373858	272182	0.667219	156448	63096.1	121060	273179	373858	168138	0	1	1	1	3	1
POPTR_0010s15200.1	3	2	177.02	0.0646193	2.71024	untreated	Ozone	88700.9	23764.8	101384	188430	200769	190386	0.368971	76333.4	5701.16	70524.4	182891	200769	117609	0	0	0	2	1	3
POPTR_0015s07330.1;POPTR_0015s07330.3	2	2	135.97	0.0606388	1.4043	untreated	Ozone	1.22283e+06	1.35305e+06	1.48991e+06	2.066e+06	2.14572e+06	1.49787e+06	0.712099	1.05233e+06	324596	1.0364e+06	2.00528e+06	2.14572e+06	925298	1	2	3	5	3	1
POPTR_0013s01790.1	2	2	48.83	0.0588239	1.43733	untreated	Ozone	17646.1	27600.1	18080.4	29087.3	30953.9	30980	0.695735	15185.8	6621.23	12577	28232.4	30953.9	19137.6	0	0	2	1	1	0
POPTR_0018s08940.1	2	2	96.58	0.0551632	1.86457	untreated	Ozone	87691.6	199161	97625.4	238079	248672	230138	0.536315	75464.9	47778.6	67909.8	231081	248672	142166	1	1	0	2	2	2
POPTR_0001s46690.1	2	2	51.11	0.05259	1.59052	Ozone	untreated	95974.5	60042.6	90256.8	48033.2	59478.2	47327.3	1.59052	82592.8	14404.2	62784.1	46621.5	59478.2	29236.1	2	0	1	0	0	0
POPTR_0019s04110.1	2	2	131.18	0.0505851	1.93506	Ozone	untreated	266574	479929	240307	171735	184907	153320	1.93506	229406	115135	167161	166687	184907	94712.4	2	3	2	1	1	2
POPTR_0011s16780.1	11	2	811.2	0.0475777	1.49422	untreated	Ozone	277213	305270	269124	481111	470499	320883	0.669244	238561	73234.1	187207	466971	470499	198223	2	1	1	3	2	2
POPTR_0009s09870.1	2	2	78.62	0.0463916	2.6442	Ozone	untreated	164652	72453.4	114649	40194.2	65191.5	27642.7	2.6442	141694	17381.5	79751.4	39012.9	65191.5	17076.1	3	1	2	0	2	0
POPTR_0008s12550.1	25	2	1925.01	0.0463167	1.30936	untreated	Ozone	596642	548654	597628	636378	794681	851063	0.76373	513453	131622	415720	617674	794681	525737	1	1	1	1	2	3
POPTR_0014s16630.1	2	2	55.05	0.0454688	1.6675	untreated	Ozone	59764.7	37586.2	55457.2	84998.1	100827	68982.4	0.599699	51431.7	9016.88	38576.9	82499.9	100827	42613.4	1	0	0	1	2	1
POPTR_0008s11890.1	2	2	62.21	0.0415295	1.7457	untreated	Ozone	23896.2	43332.6	24818.4	58155.9	54445.3	48085.5	0.572837	20564.4	10395.4	17264.1	56446.7	54445.3	29704.4	0	0	0	1	1	2
POPTR_0008s01820.1;POPTR_0016s07460.1	2	2	83.44	0.0396736	1.55944	untreated	Ozone	263740	384023	230438	430582	470624	468293	0.641258	226967	92126.7	160297	417927	470624	289284	0	1	0	1	1	0
POPTR_0008s06580.1	3	2	166.19	0.0387497	2.0908	Ozone	untreated	294745	523762	251845	160261	166026	185647	2.0908	253649	125650	175187	155551	166026	114682	2	2	2	1	2	2
POPTR_0009s08320.1	7	2	302.8	0.0373498	1.66214	untreated	Ozone	51256.1	28863.2	44701.1	66306.2	69390.1	71772.6	0.601635	44109.5	6924.25	31094.8	64357.4	69390.1	44336.9	1	0	1	1	2	2
POPTR_0013s15380.1	2	2	68.91	0.0354254	1.6783	Ozone	untreated	122771	116456	78370.3	55843	60683.8	72710.3	1.6783	105653	27937.7	54515.6	54201.7	60683.8	44916.2	2	1	1	0	0	0
POPTR_0015s12810.1	2	2	87.9	0.0350578	2.36842	untreated	Ozone	50466.3	117294	55731.1	135406	202104	191813	0.422223	43429.8	28138.8	38767.5	131426	202104	118491	1	2	2	1	1	2
POPTR_0003s21660.1	2	2	85.67	0.0340691	2.69802	Ozone	untreated	182193	82729.6	121836	31548.4	45958.8	65842.1	2.69802	156790	19846.7	84750.9	30621.1	45958.8	40673.4	2	0	2	0	0	0
POPTR_0014s16300.1	10	2	439.3	0.0335118	2.04076	Ozone	untreated	334175	528916	362620	220738	243056	136820	2.04076	287581	126886	252244	214250	243056	84519.7	2	0	1	1	1	0
POPTR_0017s04360.1	2	2	108.99	0.0334076	4.88136	Ozone	untreated	284324	1.13574e+06	1.00259e+06	167084	143200	186024	4.88136	244681	272463	697418	162173	143200	114915	0	2	3	0	0	0
POPTR_0005s17270.1;POPTR_0001s15050.1;POPTR_0002s09950.1	4	2	164.15	0.031164	2.06506	untreated	Ozone	22692.7	28255.4	14901.2	39470.8	38865.7	57645.9	0.484248	19528.6	6778.43	10365.5	38310.7	38865.7	35610.3	0	0	0	2	1	1
POPTR_0009s07340.1	2	2	38.02	0.0294429	1.57183	untreated	Ozone	82033.4	61813.4	83958.6	109688	105713	142671	0.6362	70595.6	14829	58403	106464	105713	88134.2	0	0	0	1	1	1
POPTR_0006s24810.1;POPTR_0018s04990.1	2	2	31.73	0.0280842	1.25816	Ozone	untreated	118455	129918	105386	97067.7	88324.8	95779.1	1.25816	101939	31167.3	73308.2	94214.8	88324.8	59166.8	0	0	0	0	0	2
POPTR_0001s11010.1;POPTR_0012s02470.1	16	2	1035.66	0.0278617	1.45085	untreated	Ozone	130674	164939	189561	226594	227152	250168	0.689251	112454	39568.7	131861	219935	227152	154539	0	1	1	1	0	1
POPTR_0002s00580.1;POPTR_0002s00580.2	2	2	81.24	0.0265922	1.91905	Ozone	untreated	159951	261685	220801	86570	127570	120629	1.91905	137649	62777.9	153593	84025.6	127570	74517.7	2	2	1	0	1	1
POPTR_0001s14260.1	2	2	122.28	0.0260792	1.18634	untreated	Ozone	350163	362852	315136	389866	426694	403181	0.842926	301340	87047.9	219214	378407	426694	249062	2	3	2	2	1	3
POPTR_0019s08290.1	2	2	63.67	0.0214219	2.15917	Ozone	untreated	111178	72507.9	140646	54301.3	50469.9	45440.2	2.15917	95676.5	17394.6	97835.5	52705.3	50469.9	28070.3	2	1	2	0	0	0
POPTR_0019s04670.1	2	2	83.47	0.0201491	4.26705	Ozone	untreated	71063.5	155302	129800	14097.1	26139	43232.9	4.26705	61155.2	37256.9	90291	13682.8	26139	26706.8	1	2	4	0	0	1
POPTR_0001s04800.1;POPTR_0001s04800.2	5	2	242.16	0.020113	2.06415	Ozone	untreated	60019.3	97626.9	55505.2	31888.5	32900.5	38474.4	2.06415	51650.8	23420.6	38610.3	30951.3	32900.5	23767.3	2	1	1	0	0	1
POPTR_0008s07750.1;POPTR_0002s21010.1	2	2	124.11	0.0199764	2.48583	untreated	Ozone	12483.4	25212.4	13508.8	34052.8	41513.7	51719.1	0.402281	10742.8	6048.42	9396.92	33052	41513.7	31949.1	0	0	0	1	1	2
POPTR_0002s07290.1;POPTR_0005s06140.1	3	2	68.68	0.0192651	1.19303	Ozone	untreated	257799	283749	257843	235572	209618	224861	1.19303	221854	68071.1	179360	228648	209618	138906	2	0	2	2	1	2
POPTR_0002s16220.1;POPTR_0014s08210.1	3	2	79.77	0.0139679	1.44674	untreated	Ozone	115194	98513.6	90321.6	138049	162654	139147	0.69121	99132.6	23633.3	62829.1	133992	162654	85957.1	1	0	1	1	1	0
POPTR_0006s19810.1	7	2	350.29	0.0138109	1.37681	untreated	Ozone	566567	596247	462544	738200	750793	748813	0.726317	487571	143039	321753	716504	750793	462573	2	1	2	2	2	2
POPTR_0013s07240.1;POPTR_0013s07220.1	5	2	160.75	0.0127413	2.22249	untreated	Ozone	98178.7	168016	91762.5	281388	266093	248074	0.449946	84489.7	40306.8	63831.5	273118	266093	153246	1	1	0	2	2	2
POPTR_0003s08370.1	2	2	85.56	0.0118965	1.57378	Ozone	untreated	127422	180102	145784	94967	98087.8	94983.5	1.57378	109655	43206.2	101410	92175.8	98087.8	58675.3	2	3	2	1	1	1
POPTR_0005s20270.1;POPTR_0002s08130.1	2	2	107.9	0.0105071	1.6713	untreated	Ozone	162617	165742	136152	248053	305620	222663	0.598338	139944	39761.4	94709.3	240762	305620	137548	1	0	1	1	2	2
POPTR_0005s09720.1;POPTR_0007s07870.1	2	2	96.84	0.0104612	1.40268	untreated	Ozone	89057.1	87018.3	88312.8	127177	136755	106921	0.71292	76639.9	20875.6	61431.8	123439	136755	66049.6	0	0	0	1	2	1
POPTR_0003s14270.1	2	2	70.38	0.0101262	1.29549	untreated	Ozone	83852.2	91882.2	92664.4	109083	126692	111934	0.771908	72160.8	22042.4	64458.9	105877	126692	69146.3	2	0	1	3	1	1
POPTR_0019s05430.1;POPTR_0019s05430.13;POPTR_0019s05430.2	17	2	916.85	0.00967523	4.15897	Ozone	untreated	351259	406604	169555	67507.9	92611.4	62873.1	4.15897	302283	97544	117945	65523.7	92611.4	38839.4	2	1	2	0	0	0
POPTR_0006s26940.1	2	2	53.75	0.00952761	1.44877	Ozone	untreated	161716	148460	138091	95165.4	117008	97239.3	1.44877	139168	35615.4	96058.6	92368.4	117008	60068.8	2	1	1	0	0	0
POPTR_0005s07520.1	2	2	65.69	0.00895419	1.59469	untreated	Ozone	111856	128663	106485	171250	167433	214680	0.62708	96259.6	30866.2	74072.4	166217	167433	132617	1	1	0	1	0	2
POPTR_0001s25630.1	3	2	173.14	0.00890525	2.83222	untreated	Ozone	24747.3	40600.5	24739.9	62511	92000.5	100636	0.35308	21296.8	9740.02	17209.5	60673.7	92000.5	62167.3	0	0	0	0	1	1
POPTR_0001s29530.1	2	2	109.1	0.00847889	7.89909	Ozone	untreated	152601	55061	200891	15401.7	16304	20015.8	7.89909	131324	13209.1	139743	14949	16304	12364.6	1	1	2	0	0	0
POPTR_0006s02855.1;POPTR_0097s00200.1	4	2	257.66	0.00816998	23.4238	Ozone	untreated	135152	973319	469216	27529.1	22435.1	17389.9	23.4238	116308	233498	326395	26720	22435.1	10742.5	1	2	2	0	0	0
POPTR_0013s11070.1	6	2	263.56	0.00748605	1.81003	Ozone	untreated	492449	459706	346179	218316	247114	251869	1.81003	423787	110283	240808	211900	247114	155590	3	2	2	2	1	1
POPTR_0012s01280.1	2	2	54.7	0.00700922	17.3406	Ozone	untreated	40989.3	144329	87546.6	1895.31	6975.39	6864.91	17.3406	35274.2	34624.3	60898.8	1839.6	6975.39	4240.75	1	2	0	0	0	0
POPTR_0002s18110.1;POPTR_0002s18110.3	2	2	50.37	0.00622122	1.24463	Ozone	untreated	1.21971e+06	1.10704e+06	1.14107e+06	984507	892200	909515	1.24463	1.04965e+06	265579	793748	955571	892200	561846	1	0	1	0	1	2
POPTR_0019s14540.1;POPTR_0019s14550.1	2	2	52.78	0.00581991	6.74371	Ozone	untreated	1.05038e+06	1.41701e+06	3.09522e+06	331588	239415	253855	6.74371	903923	339939	2.15309e+06	321843	239415	156817	1	1	1	0	0	0
POPTR_0010s19610.1;POPTR_0008s06840.1	2	2	46.55	0.00563257	2.38555	Ozone	untreated	143919	175389	105612	53505.7	64312.3	60304.1	2.38555	123853	42075.5	73465.4	51933.1	64312.3	37252.4	1	0	1	1	0	0
POPTR_0010s23850.1	2	2	90.37	0.0049664	1.96833	untreated	Ozone	32520.1	37885.6	26128.5	64594.1	56603.1	68813.6	0.508046	27985.9	9088.71	18175.4	62695.6	56603.1	42509.1	0	0	0	2	1	0
POPTR_0013s03900.1	2	2	123.69	0.00432664	5.67921	Ozone	untreated	190046	82735.4	192862	26204.1	30829.6	24957.2	5.67921	163548	19848.1	134158	25433.9	30829.6	15417.1	2	1	1	0	0	0
POPTR_0002s22410.1;POPTR_0001s14290.1	3	2	83.55	0.00417314	2.15736	untreated	Ozone	62861	91547.9	83537.9	162637	194684	156017	0.463529	54096.3	21962.2	58110.3	157857	194684	96378	2	0	0	2	3	1
POPTR_0016s09230.1	6	2	315.58	0.00386931	2.89896	untreated	Ozone	44555.3	41627	26408.4	101916	98928.5	125552	0.344951	38343	9986.28	18370.1	98920.5	98928.5	77558.5	0	0	0	2	2	2
POPTR_0018s10490.1;POPTR_0001s09000.1	2	2	92.45	0.00352805	6.14722	Ozone	untreated	930737	478551	1.17861e+06	124133	129596	167259	6.14722	800965	114804	819861	120484	129596	103323	1	2	1	1	0	2
POPTR_0011s13310.1;POPTR_0001s43940.1	2	2	205.25	0.00343353	1.56968	Ozone	untreated	398163	333651	363466	216593	256730	224448	1.56968	342647	80042.5	252833	210227	256730	138651	5	2	3	4	3	4
POPTR_0009s12710.1	20	2	994.24	0.00162767	1.94674	untreated	Ozone	3.22007e+06	3.99001e+06	3.54641e+06	7.849e+06	6.70958e+06	6.38148e+06	0.51368	2.7711e+06	957200	2.46694e+06	7.61831e+06	6.70958e+06	3.94211e+06	2	2	2	3	5	2
POPTR_0019s12320.1	2	2	67.94	0.0012088	3.72954	Ozone	untreated	103566	119675	78552.7	32361.2	25676.1	22882.3	3.72954	89125.5	28709.9	54642.5	31410.1	25676.1	14135.4	1	2	1	0	0	0
POPTR_0013s07230.1;POPTR_0013s07210.1	3	2	96.51	0.000785229	26.0833	Ozone	untreated	89906.5	292515	161343	6350.54	7122.74	7373.97	26.0833	77370.9	70174	112233	6163.89	7122.74	4555.21	0	2	0	0	0	0
POPTR_0007s13800.1	21	2	1045.76	0.000736274	4.53858	untreated	Ozone	18149.6	30233.3	22422.9	92544.4	113850	114963	0.220333	15619	7252.94	15597.7	89824.5	113850	71017.4	0	0	0	2	3	1
POPTR_0007s13820.1;POPTR_0007s13810.1	2	2	94.79	0.000544553	2.05081	Ozone	untreated	77117.2	75478.5	63311	33673.4	37477.2	34128.2	2.05081	66364.8	18107.2	44040.1	32683.7	37477.2	21082.4	2	1	1	2	0	2
POPTR_0004s18870.1;POPTR_0009s14380.1	2	2	139.29	0.00037219	9.45359	Ozone	untreated	271437	490603	386273	42204.2	46401.8	32862.5	9.45359	233590	117695	268698	40963.8	46401.8	20300.6	2	3	2	0	0	0
POPTR_0006s18650.1	2	2	48.73	4.2988e-05	2.98713	untreated	Ozone	15473.9	15315.6	18147.1	47337.2	48954.7	49888.3	0.334769	13316.4	3674.19	12623.4	45945.9	48954.7	30818.1	0	0	0	1	1	1

## Sheet: B
TOTAL proteins (from WCE)
Accession	Description	Unique Peptide Count	Sequences	MASCOT Percolator Score	Use In Quantitation	Charge	m/z
POPTR_0001s08770.1	Translation elongation factor, mitochondrial	21	VATIMNDKDEESK	26.25	False	2	748.35
			KPHVNIGTIGHVDHGK	39.72	False	3	570.312
			VATIMNDKDEESK	39.05	False	2	740.353
			EHILLAK	22.95	False	2	412.255
			KYDEIDAAPEER	73.58	False	2	718.339
			YDEIDAAPEER	46.7	False	2	654.292
			NTTVTGVEMFQK	36.58	True	2	685.835
			NTTVTGVEMFQK	37.01	False	2	677.838
			TGDTVDIVGLR	63.71	False	2	573.311
			GITINTATVEYETESR	113.53	False	2	892.44
			FEAIVYVLK	23.87	False	2	541.318
			QVGVPNMVVFLNK	20.81	False	2	722.903
			MIVELIMPVACEQGMR	18.02	True	2	946.953
			IYELMDNVDNYIPIPQR	42.24	False	2	1055.02
			ILDEALAGDNVGLLLR	107.26	False	2	841.478
			MIVELIMPVACEQGMR	41.71	True	2	938.963
			TVGAGVIQAIIE	33.94	True	2	585.84
			IYELMDNVDNYIPIPQR	51.01	False	2	1047.03
			QDQVDDEELLQLVELEVR	93.37	False	2	1085.55
			QTDLPFLLAVEDVFSITGR	107.25	False	2	1061.07
			ELLSSYEFPGDDIPIISGSALLALEALMENPAIK	54.45	False	3	1206.29
POPTR_0001s11010.1	Luminal binding protein (BiP2) isoform A	2	RALSSQHQVR	20.31	False	3	394.554
			NGHVEIIANDQGNR	15.1	False	3	512.921
			LSQEEIER	22.13	False	2	502.256
			EAEEFAEEDK	17.36	False	2	598.751
			ARFEELNNDLFR	15.98	False	3	508.591
			NSLETYVYNMK	43.34	False	2	681.324
			NQIDEIVLVGGSTR	94.27	False	2	750.905
			DAGIIAGLNVAR	61.27	True	2	585.335
			FEELNNDLFR	68.01	False	2	648.816
			ITPSWVAFTDSER	49.42	False	2	754.873
			IINEPTAAAIAYGLDK	117.09	False	2	830.452
			EVEAVCNPIITAVYQR	88.41	False	2	931.478
			GVNPDEAVAFGAAVQGGILSGEGGDETK	83.39	False	2	1323.14
			VEIESLYDGMDFSEPLTR	61.44	True	2	1051
			VFSPEEISAMILTK	46.58	False	2	782.919
			DILLLDVAPLTLGIETVGGVMTK	71.51	False	2	1184.68
POPTR_0001s11600.1	Photosystem I chain III	5	SYLIAISDEK	56.67	True	2	569.803
			LYSPDSAPALAIK	41.89	True	2	673.372
			GFSWPVAAYR	44.8	True	2	577.293
			QGLLCGSDGLPHLIVSGDQR	48.41	False	3	708.029
			EIIIDVPLATGLIFR	93.98	True	2	835.499
POPTR_0001s12930.1	Transaldolase, putative	5	AISSSNAYNDQFR	49.34	True	2	736.841
			GVTSNPAIFQK	46.5	True	2	581.317
			IGTPEALDLR	15.11	True	2	542.809
			TIDSNVSEAEGIYNALEK	80.21	True	2	976.977
			EGQSPWYDNLCRPVTDLIPLIESGVR	20.02	True	3	1005.5
POPTR_0001s13800.1	Chlorophyll a/b-binding protein type II precursor	4	WNVQAELVHCR	36.99	True	2	706.349
			WAMLGAAGIFIPEFLTK	72.53	True	2	941.002
			LTGTDVGYPGGLWFDPLGWGSGSPEK	71.27	False	2	1347.15
			WAMLGAAGIFIPEFLTK	64.26	True	2	933.006
POPTR_0001s14040.1	Heat shock protein 60-2	12	SAIDSSTSDYDK	16.88	False	2	644.781
			APGFGENR	21.96	False	2	424.206
			IGGASEAEVSEK	41.88	True	2	588.791
			LSGGVAVLK	24.44	False	2	422.268
			NVVIEQSYGAPK	42.47	True	2	652.846
			AGIIDPLK	21.44	True	2	413.755
			LLEQDNPDLGYDAAK	87.99	False	2	831.405
			IGVQIIQNALK	40.22	False	2	598.872
			CELDDPLILIHDK	28.33	False	3	527.604
			AAVEEGIVPGGGAALLYASK	28.59	False	2	937.008
			QRPLLIVAEDVESEALATLILNK	34.62	False	3	845.819
			TALVDAASVSSLMTTTEAVVTDLPK	34.47	True	3	840.776
POPTR_0001s22980.1	Calmodulin-like protein 6a	2	EAFSLFDK	46.23	True	2	478.74
			DQNGFISAAELR	63.33	True	2	660.831
			DQNGFISAAELR	24.23	True	2	661.323
			EADVDGDGQINYEEFVK	92.16	True	2	964.432
POPTR_0001s23310.1	Glycosyl hydrolase family protein	2	VEYHCTHLR	27.73	True	2	607.79
			YQTDSNCIITGER	87.06	True	2	778.854
			FTGDGYDSGHFAPGR	27.1	True	3	528.567
			FSISWSR	30.88	False	2	441.727
			DFAELCFK	18.32	True	2	515.239
			LPTFSPLDSINLK	22.49	False	2	722.909
			YGGFLSDNIVSDFR	86.27	True	2	795.384
			DTYNNPVIYITENGYGEVVK	85.3	True	2	1145.05
			GPSIWDTFTQDFPER	68.59	True	2	898.419
POPTR_0001s25410.1	Tubulin beta-2/beta-3 chain	2	EVDEQMLNVQNK	55.93	False	2	731.846
			EVDEQMLNVQNK	49.67	False	2	723.848
			EVDEQMLNVQNK	31.57	False	2	723.848
			FPGQLNSDLR	39.46	False	2	573.798
			VSEQFTAMFR	66.49	False	2	616.292
			YLTASAMFR	31.12	False	2	530.268
			VSEQFTAMFR	81.77	False	2	608.295
			AVLMDLEPGTMDSLR	27.25	False	2	832.405
			ALTVPELTQQMWDSK	28.49	False	2	881.938
			LHFFMVGFAPLTSR	29.93	False	2	819.921
			NSSYFVEWIPNNVK	30.18	False	2	848.921
			LAVNLIPFPR	54.38	False	2	570.35
			MMLTFSVFPSPK	66.95	False	2	692.855
			GHYTEGAELIDSVLDVVR	132.87	False	2	987.003
POPTR_0001s25630.1	Thiamine biosynthesis protein ThiC	3	VNANIGNSAVASSIEEEVYK	112.34	False	2	1047.52
			NTVDPSSPDFLPLPSFEQCFPK	30.88	True	2	1261.6
			DTLIEQAEQGVDYFTIHAGVLLR	29.92	True	3	863.451
POPTR_0001s26020.1	Aminotransferase		LAEDTAHTIK	34.09	False	2	549.793
			SPAVPAMTK	21.81	False	2	451.244
			AVCIVHNETATGVTNNLAK	33.78	False	3	671.345
			RYNLSLGLGLNK	51.29	False	2	674.391
			LAVEAWGLK	36.64	False	2	493.787
			ALSLPTGMGIVCASPK	61.19	False	2	809.42
			MDEWGVDVALTGSQK	53.42	False	2	826.385
			MDEWGVDVALTGSQK	45.41	False	2	818.391
			ALSLPTGMGIVCASPK	72.53	False	2	801.423
			NHLFVPGPVNIPESVLR	48.55	True	2	944.526
			HPALFLVDGVSSICALDFR	26.86	True	3	706.366
			IGHLGNLNELQLLGCLAGVEMILK	35.12	False	3	874.477
			IGHLGNLNELQLLGCLAGVEMILK	44.71	False	3	869.147
			LGTFWPYTPSIQLLYGLR	21.65	True	3	709.054
			EEWFSDTVTAVLVPPYIDSAEIVR	21	True	2	1368.69
POPTR_0001s26970.1	Ribosomal protein L1		YNDQQLR	47.53	True	2	468.73
			VAVLTQGEK	15.94	True	2	472.774
			FVESAEAHFR	49.77	True	2	596.791
			NAGADLVGGEDLIQQIK	75.67	True	2	870.96
			AGTVTTDIPQAIAEFK	78.4	True	2	831.441
			ADFSEEDLLVNLLAAVK	46.42	True	2	923.994
POPTR_0001s29670.1	Tubulin alpha chain		DVNAAVATIK	45.6	False	2	501.285
			SLDIERPTYTNLNR	53.78	False	2	846.439
			FDLMYSK	21.37	False	2	452.218
			QLFHPEQLISGK	25.14	False	2	698.883
			CGINYQPPTVVPGGDLAK	60.38	False	2	943.477
			TVGGGDDAFNTFFSETGAGK	89.36	False	2	989.448
			TIQFVDWCPTGFK	53.25	False	2	799.888
			AVFVDLEPTVIDEVR	75.78	True	2	851.457
			FDGALNVDVTEFQTNLVPYPR	134.4	False	2	1198.1
POPTR_0001s31700.1	Actin		HTGVMVGMGQK	17.2	False	2	580.781
			DAYVGDEAQSKR	21.66	False	2	669.818
			VVAPPER	22.73	False	2	384.224
			DAYVGDEAQSK	41.45	False	2	591.767
			AGFAGDDAPR	68.2	False	2	488.728
			GEYDESGPSIVHR	37.51	False	2	723.337
			IWHHTFYNELR	37.46	False	2	758.378
			GYMFTTTAER	41.56	True	2	588.771
			AVFPSIVGRPR	35.7	False	2	599.856
			VAPEEHPVLLTEAPLNPK	31.66	False	3	652.026
			DLTDALMK	20.01	False	2	453.734
			YPIEHGIVSNWDDMEK	36.32	False	3	644.965
			NYELPDGQVITIGAER	88.71	True	2	887.953
			LAYVALDYEQELETAK	91.86	False	2	928.471
			TTGIVLDSGDGVSHTVPIYEGYALPHAILR	34.55	False	4	788.666
			DLYGNIVLSGGSTMFPGIADR	52.37	False	3	734.025
POPTR_0001s32770.1	Glycine hydroxymethyltransferase	7	ALEAFHLDPTK	59.77	False	2	621.329
			GQPENAVYDFEDK	34.53	True	2	756.336
			NAVFGDSSALAPGGVR	39.58	False	2	759.389
			ANAVALGNYLMGQGYK	92.15	True	2	835.423
			DFEQIGEFLHR	48.5	False	2	695.842
			ISATSIYFESLPYK	91.37	False	2	809.922
			YYGGNEYIDQIENLCR	48.33	True	2	1003.95
POPTR_0001s34950.3	Carbonic anhydrase		AFDPVEK	20.5	False	2	403.208
			NVANMVPPYDK	18.4	False	2	632.305
			NVANMVPPYDK	22.11	False	2	632.304
			SGFIHFK	40.6	False	2	418.226
			NPGLYSELAK	35.37	False	2	546.29
			NVANMVPPYDK	32.81	False	2	624.308
			FMVFACSDSR	17.78	False	2	618.263
			GGYYDFVK	25.6	False	2	474.726
			FMVFACSDSR	22.02	False	2	610.265
			VEYIVVIGHSACGGIK	67.37	False	2	851.453
			EAVNVSLGHLLTYPFVR	49.38	False	3	639.02
			GLMSFPYDGTTSTDFIEDWVK	70.4	False	2	1213.05
			GLMSFPYDGTTSTDFIEDWVK	123.89	False	2	1205.05
			GSFELWGLEYSLSPSLSV	37.28	True	2	985.993
POPTR_0001s35230.1	Ribosomal protein 50S	5	ALTSLALK	23.86	True	2	408.763
			TLVDYLQDK	51.83	True	2	547.79
			LGAEISSLTLEEAR	78.03	True	2	744.899
			TEFDVVIEEVPSNVR	50.96	True	2	866.942
			LGVSAAAFAPAAAVGVAPGAAADAGAAVVEEK	58.32	True	3	927.16
POPTR_0001s40480.1	Glycolate oxidase		MAHPEGEYATAR	38.81	False	2	674.801
			MAHPEGEYATAR	42.69	False	2	666.804
			GVLTAEDAR	28.03	False	2	466.246
			ILFRPR	21.2	False	2	401.258
			NVVAQLVR	15.57	False	2	449.777
			AHIVADWDHPLNR	37.45	True	3	515.263
			ISMPIMIAPTAMQK	24.45	False	2	790.398
			AIALTVDTPR	35.29	False	2	528.806
			LSVQAGAAGIIVSNHGAR	55.66	False	2	860.976
			NFEGLDLGK	24.63	False	2	496.755
			VPVFLDGGVR	34.41	False	2	529.803
			EEFELTMALSGCR	30.68	False	2	779.847
			FFQLYVYK	25.03	False	2	554.297
			AADSGLASYVAGQIDR	97.86	False	2	797.397
			MVYDYYASGAEDQWTLAENR	110.91	True	2	1199.52
			DVEWLQTITK	57.54	True	2	616.829
			ISMPIMIAPTAMQK	60.81	False	2	766.408
			MVYDYYASGAEDQWTLAENR	116.95	False	2	1191.52
			FTLPPFLTLK	25.13	True	2	588.855
			QLDYVPSTIMALEEVVK	34.57	False	2	976.009
			QLDYVPSTIMALEEVVK	39.81	False	2	976.009
			AASAAGTIMTLSSWATSSVEEVASTGPGIR	26.72	False	4	727.865
POPTR_0001s47210.1	Fructose-1,6-bisphosphate aldolase	10	YIATPGK	26.68	False	2	375.213
			RLSSINVENIESNR	66.58	False	2	815.929
			GILAADESTGTIGK	78.29	False	2	666.854
			LSSINVENIESNR	49.32	False	2	737.879
			YTGGGAGGLASESLFEK	87.56	False	2	822.4
			IGPTEPSELSIQQNAQGLAR	88.22	False	2	1055.05
			GVVELAGTNGETTTQGFDSLGAR	119.71	False	2	1140.56
			GVVELAGTNGETTTQGFDSLGAR	73.04	False	2	1141.05
			VTPEVIAEYTVTALR	35.63	True	3	554.642
			ALPYLSGVILFEETLYQK	83.39	False	2	1042.57
POPTR_0002s01080.1	Catalase		FSTVIHER	38.31	False	2	494.764
			LNVRPSI	16.7	True	2	399.745
			CLLEDEAVK	20.75	True	2	538.768
			APGVQTPVIVR	42.54	False	2	568.842
			HAESFPIPPAVCSGK	49.24	True	2	798.896
			WVDALSDPR	28.36	True	2	529.767
			DEEVNYFPSR	39.61	False	2	628.284
			LGPNYLQLPANAPK	62.87	False	2	748.417
			GPILLEDYHLVEK	25.6	False	3	509.28
			SIWISYWSQADK	52.61	False	2	742.365
			GFFEVTHDISGLTCADFLR	70.09	True	2	1093.03
			EGNFDLVGNNFPVFFIR	25.56	False	3	662.335
			EGNFDLVGNNFPVFFIR	31.06	False	2	993.492
			EGNFDLVGNNFPVFFIR	53.11	False	2	993.492
POPTR_0002s01320.1	Cell division protein ftsH homolog		ILQVHSR	23.96	True	2	426.756
			QVTVDRPDVAGR	22.57	True	3	438.237
			ELVETAYTR	50	True	2	541.28
			AQGGPGGPGGLGGPMDFGR	58.14	True	2	850.894
			SYLENQMAVALGGR	50.64	True	2	762.877
			DEISDALER	19.44	True	2	524.251
			DGSALQLTAVDGR	68.21	True	2	651.836
			AQGGPGGPGGLGGPMDFGR	93.48	True	2	842.897
			DYSMATADVVDAEVR	73.68	True	2	829.373
			GQAGGLTFFAPSEER	94.2	True	2	783.881
			LVAYHEAGHALVGALMPEYDPVAK	60.08	True	3	851.106
			FQEVPETGVTFADVAGADQAK	113.61	True	2	1090.53
			VAEEVIFGQENVTTGASNDFMQVSR	41.8	True	3	915.433
			LELQEVVDFLK	70.06	True	2	666.874
			RTPGFTGADLQNLMNEAAILAAR	49.04	True	3	810.757
			TPGFTGADLQNLMNEAAILAAR	65.47	True	3	758.724
POPTR_0002s01650.1	Glutathione S-transferase	7	VLDIYEQK	22.12	True	2	504.274
			VLATLIEK	16.34	True	2	443.784
			SLYGTDILSK	19.19	True	2	548.797
			DESITLFESR	49.33	True	2	598.793
			FLAGDEFSFADLSHLPNGDYLVNSTDK	70.31	True	3	991.472
			FLAGDEFSFADLSHLPNGDYLVNSTDK	40.25	True	3	991.799
			FLAGDEFSFADLSHLPNGDYLVNSTDK	16	True	3	991.799
			ANIDQWVETDGQTFGPPSGDLVHDLLFSSVPVDEALIK	88.95	True	3	1370.68
POPTR_0002s01740.1	Plastocyanin	6	GEYTFYCSPHQGAGMVGK	42.85	True	2	1002.93
			ISMSEEDLLNAK	48.34	False	2	683.333
			GEYTFYCSPHQGAGMVGK	29.01	True	3	663.626
			GETFEVALSDK	51.72	False	2	598.296
			ISMSEEDLLNAK	31.19	False	2	675.335
			NNAGFPHNVLFDEDAVPSGVDVSK	78.03	True	2	1264.61
POPTR_0002s05390.1	mRNA-binding protein, putative	12	NMHFYAEPR	26.45	False	2	590.764
			KPMQFEIDDK	21.4	False	2	633.805
			NMHFYAEPR	33.16	False	2	582.766
			IFNCVSDR	29.22	True	2	505.739
			FSEIVSAGGK	44	True	2	497.763
			KPMQFEIDDK	31.98	False	2	625.807
			LCAQAAGLPVEIVHYDPK	22.39	True	2	991.014
			ELLGSGHEVTILTVGEESSDK	18.46	True	3	734.038
			DLDAVRPVVDWAK	27.13	True	2	742.398
			DCEEWFFDR	53.69	False	2	652.256
			EILGWQGTTNLPEDLK	72.68	True	2	907.471
			DLSSMLTLAVENPEAASGR	80.89	True	2	980.987
POPTR_0002s05640.1	Aldo/keto reductase family protein	5	AVGVSNYSESR	33.1	False	2	584.778
			VQLGGSDLEVTR	19.22	True	2	637.341
			AACDELGVTLIAYSPIAQGVLTGK	75.64	False	2	1224.15
			TPTQVVLNWLVAQENVVPIPGAK	43.58	True	3	825.132
			LGLSSVELYQLHWPGIWGNEGYIDGLGDAVEQGLVK	68.97	False	3	1305
POPTR_0002s07290.1	Alcohol dehydrogenase, class III		IIGVDLNPSR	30.14	True	2	542.311
			SEESNMCDLLR	22.8	True	2	677.292
			FITHSIPFSEINK	15.74	False	2	766.907
POPTR_0002s08260.1	Protein disulfide-isomerase precursor		EIASQYDVK	19.85	True	2	526.766
			GESSVSGPLVR	30.18	True	2	544.29
			AASILSSNDPQVVLAK	65.76	True	2	806.949
			VVIVGVFPK	39	True	2	479.31
			VVVADSLDELVTK	52.84	True	2	694.388
			QDIIDFIEK	30.94	True	2	560.798
			GFPTIVILR	21.38	True	2	508.319
			FSGEEFENFLAVAEK	105.5	True	2	858.911
			FVEESSIPIVTLFNK	75.59	True	2	861.97
			GDGLVFLLGDVEASQGALQYFGLK	106.78	True	2	1249.15
POPTR_0002s08280.1	Delta-aminolevulinic acid dehydratase	9	HGLVEEVAK	51.07	True	2	491.271
			SSTGDEAYNDNGLVPR	58.16	True	2	847.884
			AGADVVSPSDMMDGR	22.34	True	2	754.329
			YASSFYGPFR	42.52	True	2	597.782
			EDGVIMNDETVYQLCK	73.04	True	2	957.435
			SPLPIAAYQVSGEYSMIK	56.16	True	2	977.502
			DVGVNSIVLFPK	56.11	True	2	644.369
			YPDLVIYTDVALDPYSSDGHDGIVR	16.65	True	3	927.454
			ASFQETSISPANFVYPLFIHEGEEDTPIGAMPGCYR	34.49	True	3	1344.29
POPTR_0002s12130.1	Aconitase	5	TLTNVGAPATYK	40.05	True	2	618.335
			DTVAIGAFR	24.87	False	2	475.26
			LGVEPSPVVAAFSSR	17.8	False	2	758.412
			DFPAFVSLGDGK	33.89	False	2	626.818
			YSLGDLNYPSFSVPLQTASGK	36.78	True	2	1122.56
POPTR_0002s14730.1	Transketolase, putative		FGASAPAGK	31.23	True	2	403.214
			KYSEEAAELK	23.63	True	2	584.299
			ANSYSVHGSALGAK	73.73	True	2	681.344
			NGNTGYDEIR	77.28	True	2	569.76
			YSEEAAELK	18.77	True	2	520.25
			VTTTIGYGSPNK	76.08	True	2	619.324
			NGNTGYDEIR	23.36	True	2	570.252
			NGNTGYDEIR	34.92	True	2	570.252
			RPSILALSR	15.34	True	2	506.817
			HTPAGAAFEAEWNAK	43.93	True	2	800.381
			ESVLPAAVEAR	61.6	True	2	571.314
			ALPTYTPESPADATR	45.48	True	2	795.394
			NPYWFNR	34.62	True	2	498.738
			SIANGELPAGWEK	26.75	True	2	686.348
			SIANGELPAGWEK	18.99	True	2	686.841
			LPQLPGTSIEGVEK	60.41	True	2	734.406
			VSIEAGSTFGWEK	83.26	True	2	705.849
			AMPNILMLRPADGNETAGAYK	22.73	True	2	1125.06
			RFEGLGWHVIWVK	31.77	True	3	542.968
			AMPNILMLRPADGNETAGAYK	69.78	True	2	1117.06
			ANSGHPGLPMGCAPMGHILYDEVMR	38.36	True	4	678.316
			QNLGWPYEPFHVPEDVK	25.23	True	3	685.671
			FEGLGWHVIWVK	31.53	True	2	735.897
			GGYIISDNSSSNKPDVILIGTGSELEIAAK	55.07	True	3	1016.86
			VLPGLLGGSADLASSNMTLLK	100.05	True	2	1037.07
			VVSFVSWELFDEQSDAYK	111.83	True	2	1075.01
			TPGHPENFETPGVEVTTGPLGQGIANAVGLALAEK	107.51	True	3	1157.93
			VVSFVSWELFDEQSDAYK	28.89	True	2	1075.01
			LIAFYDDNHISIDGDTEIAFTEDVDK	44.2	True	3	986.131
POPTR_0002s17040.1	Hydroxyproline-rich glycoprotein family protein	5	ALLPVPVTIK	30.51	True	2	525.849
			EPENTTLFILDK	32.13	False	2	710.372
			QTLEQVDEFLTTK	99.61	False	2	776.399
			FDGNSELVAELVTVNGFK	40.16	False	2	970.487
			FDGNSELVAELVTVNGFK	82.13	False	2	969.994
POPTR_0002s19210.1	ADP-ribosylation factor		LGLHSLR	22.38	True	2	398.245
			IRPLWR	20.08	True	2	420.763
			MLNEDELR	30.65	True	2	510.245
			QDLPNAMNAAEITDK	78.64	True	2	823.888
			QDLPNAMNAAEITDK	94.91	True	2	815.888
			ILMVGLDAAGK	39.71	True	2	544.311
			DAVLLVFANK	52.18	True	2	545.319
			NISFTVWDVGGQDK	64.66	True	2	783.38
			LGEIVTTIPTIGFNVETVEYK	58.69	True	2	1162.13
			MLNEDELRDAVLLVFANK	27.26	True	3	702.702
			MLNEDELRDAVLLVFANK	31.38	True	3	697.371
POPTR_0002s22600.1	GAPDH A subunit	17	GTMTTTHSYTGDQR	45.35	False	2	786.342
			GTMTTTHSYTGDQR	71.2	False	2	778.344
			VIITAPGK	35.82	False	2	399.757
			VAINGFGR	19.28	False	2	417.235
			LNGIALR	25.98	False	2	379.232
			LNGIALR	16.74	False	2	379.232
			AAALNIVPTSTGAAK	57.8	False	2	692.894
			TFAEEVNEGFR	67.98	True	2	649.804
			KDSPLDVIAINDTGGVK	27.91	False	2	871.473
			NPLDLPWK	38.83	False	2	491.771
			AVALVLPTLK	52.36	False	2	512.842
			VIAWYDNEWGYSQR	105.17	False	2	893.914
			VVDLAHIVADQWK	22.35	True	3	498.608
			DSPLDVIAINDTGGVK	30.21	False	2	807.423
			YDSTLGIFDADVKPVGDNAISVDGK	47	True	3	866.098
			DSPLDVIAINDTGGVK	59.75	False	2	807.423
			DSPLDVIAINDTGGVK	15.77	False	2	807.915
			GILSVCDEPLVSVDFR	83.55	True	2	903.46
			VPTPNVSVVDLVVQVSK	106.17	False	2	890.515
POPTR_0002s25510.2	Photosystem I reaction center subunit IV A	2	VNYANVSTNNYALDEIEEVK	125.57	True	2	1143.05
			ESYWFNGVGSVVAVDQDPR	67.47	True	2	1063
POPTR_0003s08760.1	Glycine cleavage system protein H precursor	5	YASSHEWVK	31.54	True	2	553.767
			LSETPGLINK	31.06	True	2	536.305
			VKPSNPSELQSLLGPK	91.76	True	2	847.478
			SPYEEGWMIK	40.37	False	2	620.289
			VKPSNPSELQSLLGPK	35.04	True	3	565.65
POPTR_0003s09830.1	Phosphoribulokinase	18	GVTALDPR	20.69	False	2	414.732
			RLTSVFGGAAEPPR	30.05	True	3	486.6
			FYGEVTQQMLK	38.82	False	2	680.334
			KPDFDAYIDPQK	61.59	False	2	718.856
			LTSVFGGAAEPPR	55.94	True	2	651.346
			FYGEVTQQMLK	50.61	False	2	672.337
			ILVIEGLHPMYDQR	23.6	False	2	850.446
			ANNFDLMYEQVK	96.98	True	2	736.348
			ILVIEGLHPMYDQR	39.87	False	2	842.448
			ANNFDLMYEQVK	24.51	True	2	736.84
			LDELIYVESHLSNISTK	60.91	False	3	654.346
			LDELIYVESHLSNISTK	78.09	False	2	981.016
			DLFEQIVASR	35.67	True	2	589.314
			HADFPGSNNGTGLFQTIVGLK	108.23	False	2	1087.06
			FSYGPDAYYGHEVSVLEMDGQFDR	48	True	3	928.075
			GGNPDSNTLISDTTTVICLDDYHSLDR	112.87	False	3	993.794
			HADFPGSNNGTGLFQTIVGLK	44.08	False	2	1087.55
			HADFPGSNNGTGLFQTIVGLK	39.21	False	2	1087.55
			QYADAVIEVLPTQLIPDDNEGK	71.03	False	2	1214.62
			EGVEFFSPVYLFDEGSSISWIPCGR	144.08	True	2	1439.68
POPTR_0003s16610.1	Peptidyl-prolyl cis-trans isomerase cyclophilin-type family protein	7	LIESQETDR	53.86	False	2	545.772
			DFMIQGGDFDK	25.96	False	2	644.779
			HVVFGQVLEGMDIVK	40.08	False	2	843.948
			DFMIQGGDFDK	37.18	False	2	636.782
			HVVFGQVLEGMDIVK	19.05	False	3	557.636
			VVIGLYGDDVPQTVENFR	82.04	True	2	1011.02
			LSHIGPGILSMANAGPNTNGSQFFICTVK	30.89	True	3	1011.51
POPTR_0003s17670.1	Glutathione-disulfide reductase, putative		TNIPSIWAAGDVTNR	72.73	True	2	807.915
			ILVYGANFGGEIEDAR	58.48	True	2	862.437
POPTR_0003s20870.1	Chaperonin precursor	23	CCLEHASSVAK	34.64	False	3	421.193
			NAGVNGSVVSEK	58.73	False	2	580.799
			VGADIVK	15.92	False	2	351.213
			NAGVNGSVVSEK	33.26	False	2	581.291
			IVNDGVTVAK	30.99	False	2	508.292
			MSVEYENCK	41.59	True	2	580.241
			GVVTLEEGK	15.7	False	2	466.258
			DTTTIVGDGSTQEAVNK	77.91	True	2	868.421
			LRVEDALNATK	41.26	False	2	615.346
			EEVGLALDK	38.11	False	2	487.263
			VVAAGANPVLITR	63.89	False	2	640.888
			NLIEAAEQDYER	53.9	True	2	725.844
			SADNSLYVVEGMQFDR	69.97	False	2	923.918
			GYISPYFVTDSEK	32.44	False	2	753.362
			LADLVGVTLGPK	72.16	False	2	591.858
			AAVEEGIVVGGGCTLLR	66	False	2	850.954
			SADNSLYVVEGMQFDR	95.57	False	2	915.921
			FGYNAATGNYEDLMAAGIIDPTK	99.4	False	2	1224.57
			TNDLAGDGTTTSVVLAQGLIAEGVK	65.84	False	3	810.763
			FGYNAATGNYEDLMAAGIIDPTK	162.19	False	2	1216.58
			SQYLDDIAILTGGTVVR	73	False	2	910.992
			DLISILEDAIR	58.06	True	2	629.356
			AGYPVLIIAEDIEQEALATLVVNK	87.61	True	3	857.143
POPTR_0004s01320.1	Glyoxalase I homolog	5	SVLVDNEDFLK	27.72	True	2	639.833
			AVTPNAELLEWPK	72.21	True	2	734.396
			ITSFLDPDGWK	24.12	True	2	639.822
			SAEVVNLVTQELGGK	74.54	True	2	772.42
			DPDGYAFELIQR	56.33	True	2	712.347
POPTR_0004s01470.1	ATP synthase gamma chain 1		MSAMSNATDNASELK	87.67	True	2	801.343
			RPYIPVDR	35.53	True	2	508.288
			SLSMVYNR	24.52	True	2	493.242
			MSAMSNATDNASELK	35.82	True	2	793.346
			MSAMSNATDNASELK	39.2	True	2	793.346
			MSAMSNATDNASELK	63.17	True	2	793.345
			MSAMSNATDNASELK	77.8	True	2	785.348
			VALVVVTGDR	81.35	True	2	514.808
			ALQESLASELAAR	63.82	True	2	679.866
			SEPVIHTLLPLSPK	45.3	True	2	765.948
			GLCGGFNNYLIK	50.38	False	2	678.343
			GLCGGFNNYLIK	32.27	True	2	678.835
			GEICDVNGVCVDAAEDEFFR	107.94	True	2	1151.5
			GEICDVNGVCVDAAEDEFFR	100.11	True	2	1151.99
			EAQAIADDVFSLFVSEEVDK	100.7	True	2	1106.54
			ITGEILEIVAGADALT	66.98	True	2	793.438
			AQEAVVNGRPFSETLVEVLYNINEQLQTDDVDAPLTK	106.73	True	3	1372.7
			EAQAIADDVFSLFVSEEVDKVELLYTK	22.38	True	3	1020.19
			AQEAVVNGRPFSETLVEVLYNINEQLQTDDVDAPLTK	35.61	True	3	1373.03
			EAQAIADDVFSLFVSEEVDK	25.13	True	2	1106.54
			TATTDFSPILQFEQDPVQILDALLPLYLNSQILK	53.63	True	3	1282.36
POPTR_0004s09910.1	RuBisCO small chain 1A	2	QVQCISFIAAKPK	63.83	True	2	745.413
			WVPCLEFELEK	19.17	False	2	725.359
POPTR_0004s10120.1	Multifunctional chaperone (14-3-3 family)		GNEDHVTIIK	62.41	False	2	563.298
			IISSIEQK	22.59	False	2	459.269
			TVDSEELTVEER	74.83	True	2	703.836
			YEEMVEFMEK	32.96	False	2	675.783
			YEEMVEFMEK	29.54	False	2	675.783
			SAQDIALTELAPTHPIR	37.28	True	3	611.667
			YEEMVEFMEK	49.57	False	2	667.786
			DSTLIMQLLR	35.2	False	2	603.332
			DSTLIMQLLR	36.77	False	2	603.332
			DSTLIMQLLR	33.1	False	2	595.334
			QAFDEAISELDTLGEESYK	129.27	False	2	1073
POPTR_0004s14960.1	Metalloendoprotease HMP1 (insulinase superfamily)		GREDPCSHIVAR	16.05	True	2	698.841
			ENNTGSFPR	43.15	True	2	511.239
			VTVEMQPDPEK	39.19	True	2	636.811
			VSEEFIGECK	59.23	True	2	599.276
			GVSVVVASPEDVHAANK	40.49	True	2	839.942
			ELEMDDDTLAK	22.37	True	2	640.29
			GVYSQPDNILGR	22.03	True	2	659.841
			ASMTEEDLAELAR	57.69	True	2	718.34
			IWFYGDDDPTER	27.52	True	2	757.335
			TLDVYDGSGAFLR	51.9	True	2	707.354
			LSPGNEAIVIPTQVNYVGK	55.61	True	2	1000.05
			AANIYDTGYQLNGSAYVISK	47.17	True	2	1075.03
			AIIGTIGDVDSYQLADAK	89.55	True	2	925.481
			ILSEYLDMFDASSAPNESR	97.02	True	2	1073
			WIYDMNPFEPLK	32.33	True	2	776.879
			DLTFVQLNQLIGR	51.3	True	2	758.929
			QELLPLVPLFCQSLLEMGTK	24.56	True	2	1158.62
POPTR_0004s16920.1	Latex plastidic aldolase-like protein		TAAYYQQGAR	30.67	True	2	564.775
			ALQNTCLK	19.54	False	2	474.252
			TFEVAQK	15.96	False	2	411.722
			ANSLAQLGK	41.16	False	2	451.259
			GILAMDESNATCGK	77.03	False	2	741.832
			ANSLAQLGK	21.71	False	2	451.751
			RLASIGLENTEANR	22.57	False	3	515.278
			MVDVLVEQK	24.95	False	2	538.787
			AGSYAEELVK	16.59	True	2	533.774
			EAAWGLAR	18.27	False	2	437.233
			LASIGLENTEANR	92.45	False	2	694.362
			MVDVLVEQK	54.91	False	2	530.788
			GILAMDESNATCGK	87.86	False	2	733.834
			LASIGLENTEANR	20.63	False	2	694.855
			DRATPEQVAEYTLK	41.98	False	2	810.916
			GILAMDESNATCGK	18.34	False	2	734.326
			ATPEQVAEYTLK	38.13	False	2	675.351
			TWGGRPENVNAAQEALLIR	48.01	True	3	699.04
			TVVSIPNGPSALAVK	33.19	False	2	726.925
			TVVSIPNGPSALAVK	23.74	False	2	727.417
			GLVPLAGSNDESWCQGLDGLASR	104.08	False	2	1201.58
			YAAISQDNGLVPIVEPEILLDGEHGIDR	66.93	False	3	1011.86
			YAAISQDNGLVPIVEPEILLDGEHGIDR	18.78	False	3	1012.19
POPTR_0004s17530.1	Triosephosphate isomerase	9	NNVSAEVASK	53.94	False	2	509.762
			HVIGEDDQFIGK	18.48	False	2	679.341
			WVILGHSER	15.84	False	3	366.201
			IIYGGSVNGGNCAELAK	85.17	False	2	861.928
			IIYGGSVNGGNCAELAK	33.11	False	2	862.419
			IEISAQNSWVSK	62.16	True	2	681.356
			GGAFTGEISVEQLK	65.16	False	2	718.375
			AYADAVPSWDNIVIAYEPVWAIGTGVVATPAQAQEVHVAVR	80.77	True	3	1445.41
			AAYALSQGVGVIACIGELLEER	38.42	True	3	773.739
POPTR_0004s18190.1	Glycerate dehydrogenase		TTYHLINK	27.54	True	2	495.274
			GQTVGVIGAGR	63.59	True	2	507.788
			EAILVNCSR	40.01	True	2	531.273
			NAVVVPHIASASK	28.13	True	2	646.869
			IVEADQFMR	46.8	True	2	562.775
			RIVEADQFMR	22.31	True	2	632.825
			AFSNMAVGYNNVDVNAANK	108.02	True	2	1007.97
			AFSNMAVGYNNVDVNAANK	132.58	True	2	999.971
			ALGLPVSKL	20.19	True	2	449.291
			EADVISLHPILDK	33.76	True	2	725.401
			FVTAYGEFLK	24.4	True	2	587.811
			GPVVDEVALVEHLK	57.1	True	3	502.283
			EGMATLAALNVLGK	56.94	True	2	702.382
			MNLIYYDLYQSTR	26.61	True	2	848.407
			MNLIYYDLYQSTR	65.04	True	2	840.401
			EGMATLAALNVLGK	61.22	True	2	694.385
			AGLYDGWLPHLFVGNLLK	41.97	True	3	671.704
			TILSVEDIIALIGDK	101.62	True	2	800.464
POPTR_0004s20220.1	Methionine synthase II (cobalamin-independent)	19	GNASVPAMEMTK	21.84	False	2	634.287
			ALEGIVGK	32.34	True	2	393.74
			VVEVNALAK	20.59	False	2	471.784
			IPSEEEIADR	53.02	False	2	579.786
			CVKPPIIYGDVSRPK	34.75	False	3	576.987
			ISEQNYVEAIK	55.41	True	2	647.338
			YGAGIGPGVYDIHeat shock proteinR	42.37	False	3	553.614
			IPSEEEIADRIEK	49.04	True	2	764.896
			SWLAFAAQK	20.08	False	2	511.277
			YLFAGVVDGR	31.44	False	2	548.792
			AGITVIQIDEAALR	80.42	False	2	735.42
			LVVSTSCSLLHTAVDLVNEPK	33	False	3	761.407
			FALESFWDGK	36	False	2	600.29
			WFDTNYHYIVPELGPEVNFSYASHK	19.95	False	4	754.11
			SFSLLSLIDK	33.57	False	2	561.824
			ILPVYQEVLAELK	71.47	True	2	757.946
			LNLPILPTTTIGSFPQTMDLR	52.24	True	2	1172.63
			FIPSNTFSCYDQVLDTTAMLGAVPPR	16.22	False	3	967.471
			GMLTGPVTILNWSFVR	95.27	False	2	895.986
POPTR_0005s01370.1	Unknown	10	SDLLPHSEK	19.5	False	2	513.267
			EGHQVTLFTR	21.72	False	2	594.311
			ASQQVFNISGEK	32.88	False	2	654.333
			DQHFFASIDK	16.96	False	2	604.291
			LETESLLESK	54.63	True	2	574.806
			AGRPIPIPNSGIQITQLGHVK	61.85	True	3	732.759
			APITQQLPGESDQDYADFSSK	103.56	True	2	1149.03
			FIGVFLSR	27.01	False	2	469.776
			EADFSTDDLILGK	26.79	True	2	712.353
			EAVEVEPILDALPK	67.36	False	2	761.922
POPTR_0005s05450.1	NAD-dependent epimerase/dehydratase family protein	8	LATEELCK	25.29	True	2	482.245
			QLETNVSLK	31.72	True	2	516.29
			NLPIHHIPGPEGVR	29.49	True	2	768.426
			VVGTQAPVQLGSLR	72.99	True	2	712.915
			FHNIYGPFGTWK	24.47	True	2	733.864
			ESDAWPAEPQDAYGLEK	31.06	True	2	953.429
			FEMWGDGLQTR	39.55	True	2	670.309
			ISITGAGGFIASHIAR	44.26	True	3	524.295
POPTR_0005s11500.1	Unknown	17	KDDEGVVVNK	47.25	True	2	551.79
			RLVYTNEQGEIVK	23.62	True	3	516.951
			LVYTNEQGEIVK	50.42	True	2	696.872
			LDFAVSR	15.12	False	2	404.221
			DNTYVYMCGLK	37.94	False	2	690.302
			EGQSIGVIPDGIDK	16.9	False	2	714.372
			EGQSIGVIPDGIDK	34.09	False	2	714.373
			DNTYVYMCGLK	46.85	False	2	682.306
			GIDEIMVSLAAK	44.59	True	2	631.836
			AEQWNVEVY	26.01	True	2	569.264
			LYSIASSAIGDFGDSK	118.22	False	2	815.902
			DGIDWLEYK	38.97	True	2	569.774
			ITGDDAPGETWHMVFSTEGEVPYR	66.32	False	3	898.744
			DPNATIIMLGTGTGIAPFR	69.83	False	2	981.013
			DPNATIIMLGTGTGIAPFR	57.88	True	2	973.015
			MAEYAEELWELLK	56.7	False	2	820.898
			DPNATIIMLGTGTGIAPFR	27.52	True	3	649.012
			MAEYAEELWELLK	66.66	False	2	812.901
			FNGLAWLFLGVPTSSSLLYK	40.07	False	2	1107.1
POPTR_0005s11600.1	Naringenin 3-dioxygenase		NADHQAVVNSNSSR	47.99	True	2	749.853
			VVVNFYPK	31.96	True	2	483.276
			EIVTFFSYPIR	62.3	True	2	686.37
			VAYNQFSNEIPVISIAGIDDGGEK	20.49	True	2	1269.13
POPTR_0005s13860.1	O2 evolving complex 33kD protein	9	GSSFLDPK	20.94	False	2	425.719
			GGSTGYDNAVALPAGGR	54.1	False	2	781.881
			GGSTGYDNAVALPAGGR	39.94	False	2	782.373
			GGSTGYDNAVALPAGGRGDEEELLK	36.24	True	3	826.07
			FCLEPTSFTVK	16.38	True	2	664.835
			VPFLFTIK	24.61	False	2	482.797
			DGIDYAAVTVQLPGGER	27.87	False	3	587.632
			SKPETGEIIGVFESLQPSDTDLGAK	32.46	True	3	873.445
			LTYTLDEIEGPFEVSPDGTIK	49	True	3	775.39
POPTR_0005s15660.1	RuBisCO small chain 1A	2	QVQCISFIASKPK	39.51	True	2	753.411
			WVPCLEFELEK	19.17	False	2	725.359
POPTR_0005s17350.1	Ascorbate peroxidase, putative	9	TDSQEPDPEGR	44.42	True	2	615.766
			EEIDSYSK	32.75	True	2	485.722
			FSSIGFGPR	27.21	True	2	484.253
			LSSMGQQINYEAYTYPVR	116.13	True	2	1068.51
			SRETVSQTDYEVDLITTLTK	36.2	True	3	767.062
			GLSAALNLIEEAK	58.15	True	2	664.875
			GSLLYSAYGSSGQWGLFDR	94.36	True	2	1032.5
			ETVSQTDYEVDLITTLTK	113.59	True	2	1028.52
			GKPELVPYILTLALNDAITYDK	38.05	True	3	816.453
POPTR_0005s22860.1	Aldo/keto reductase family protein	9	AVGVSNYDESK	33.1	False	2	584.778
			YTPENPPSGPR	30.12	True	2	607.793
			LTSEEINELR	54.11	True	2	602.314
			IYTPEFLTK	16.33	True	2	556.305
			GVPLAANQVNYSLIYR	90.32	True	2	889.484
			SLAQDIIPLGFAQTIGK	58.14	True	2	886.502
			AACDELGVTLIAYSPMAQGVLTGK	40.53	True	2	1233.13
			LGLSSVELYQLHWPGIWGNEGYIDGLGDAVEQGLVK	68.97	False	3	1305
			TNTQVILNWLLAQENVLPIPGAK	23.21	True	3	844.812
POPTR_0005s26080.1	Chlorophyll a/b-binding protein 2		NRELEVIHSR	34.46	False	2	626.841
			ELEVIHSR	28.5	False	2	491.769
			TTKPVPSGSPWYGPDRVK	16.45	True	3	658.014
			TTKPVPSGSPWYGPDR	31.67	True	3	582.293
			FGEAVWFK	23.26	False	2	492.253
			GPLENLADHLSDPVNNNAWAYATNFVPGK	47.53	True	3	1042.18
			WAMLGALGCVFPELLSR	20.19	False	3	645.999
			YLGPFSGEPPSYLTGEFPGDYGWDTAGLSADPETFAK	58.72	False	3	1313.94
			WAMLGALGCVFPELLSR	72.94	False	2	960.498
			IAGGPLGEVTDPIYPGGSFDPLGLADDPEAFAELK	23.97	False	4	882.942
POPTR_0005s26740.1	Plastocyanin	6	GEYSFYCSPHQGAGMVGK	84.94	True	2	987.928
			ISMSEEDLLNAK	48.34	False	2	683.333
			GETFEVALSNK	73.4	True	2	597.803
			GETFEVALSNK	51.72	False	2	598.296
			ISMSEEDLLNAK	31.19	False	2	675.335
			NNAGFPHNIVFDEDSIPSGVDASK	22.32	True	3	844.067
POPTR_0006s03660.1	Glutamate synthase, ferredoxin-dependent	38	SSVWHGR	52.83	False	2	414.709
			ICHTNNCPVGVASQR	83.72	False	2	856.902
			VSAYIAR	23.93	False	2	390.224
			RVALSNPYGK	18.4	True	2	552.811
			MPTVTIEQAQK	53.03	False	2	631.326
			MPTVTIEQAQK	48.96	False	2	631.326
			GLQNGDTATSAIK	20.27	False	2	638.823
			SPFAIYHR	23.08	False	2	495.761
			GLQNGDTATSAIK	21.94	False	2	638.823
			LIGEANDYVGK	25.88	False	2	589.806
			MPTVTIEQAQK	43.98	False	2	623.329
			FCTGGMSLGAISR	16.14	False	2	686.815
			VEPAISIVQR	41.77	True	2	556.327
			WPLAQPMR	34.09	False	2	499.766
			NGSQLLVLSDR	65.75	False	2	601.33
			GMLAQLGYQK	26.7	False	2	555.287
			LVAEAGIGTVASGVAK	67.4	False	2	721.914
			WAESEGIGSFDK	32.97	False	2	663.304
			DALTALGCMEHR	23.9	False	2	687.318
			GNADVIQISGHDGGTGASPISSIK	30.08	True	3	761.052
			SENAFSIYQQHLANRPVNVLR	50.25	True	3	819.431
			FAQVTNPAIDPLR	40.25	False	2	721.394
			LDDIIGHTDLLR	57.23	True	2	690.878
			FLGHNGEINTIQGNLNWMQSR	23.04	False	3	815.729
			ETMPNIEQVFVR	15.61	True	2	739.87
			EVIVNIFK	32.14	True	2	481.289
			NGSQLLVLSDR	15.7	False	2	601.822
			NGSQLLVLSDR	21.88	False	2	601.822
			LFYSDLQNDIYK	35.89	True	2	759.877
			ETMPNIEQVFVR	38.1	True	2	731.872
			ASDSANLDSAAELLIR	73.16	False	2	823.424
			YPEVVDFYDYYK	81.38	False	2	800.865
			TVDNFVYVASEVGVVPMDESK	54.54	False	2	1151.05
			TQHLDLSYIMSSVGLPK	20.06	True	3	630.333
			QEGLEVLGWRPVPVNTSVVGFYAK	43.97	True	3	882.475
			TVDNFVYVASEVGVVPMDESK	56.57	False	2	1143.06
			GQMEAWDGPALLLFSDGK	69.84	False	2	975.968
			NQDVHSNGPVLDDVVLADPEILDAIENEK	57.51	True	3	1053.52
			GQMEAWDGPALLLFSDGK	93.48	False	2	967.971
			FGVTPTFLVNAVQLEIK	78.59	True	2	938.534
			RGNILEDGPENASQVILSSPVLNEGELELLLK	94.08	True	3	1149.62
POPTR_0006s08710.1	Nitrogen metabolic regulation protein	8	ERSEQYVAR	27.12	True	2	569.285
			TGSIVYK	27.62	True	2	384.218
			ALFSQVTAR	43.98	True	2	496.779
			AFDLASKPEGTGTPANDFK	61.77	True	2	983.481
			IGGAEDVFVGDIR	80.33	True	2	674.348
			AEQYLADSGVPYTILR	57.69	True	2	898.465
			GRPEFYFEDGAFPEQVDWIGQK	59.66	True	3	872.413
			QIVLVGSMGGTNLNHPLNSLGNGNILVWK	16.3	True	3	1015.88
POPTR_0006s11570.1	Monodehydroascorbate reductase	10	RVEHVDHAR	29.28	True	2	559.794
			EAVAPYERPALSK	39.06	True	2	715.885
			TDAFFK	19.17	True	2	364.684
			GTVAVGFNADSNGEVK	18.08	True	2	783.376
			FGSYWIK	25.41	True	2	450.734
			VVGVFLEGGTPDENK	62.44	True	2	780.899
			TLVSAAGEIFK	38.12	True	2	568.321
			TSISDVYAVGDVATFPLK	73.38	False	2	941.994
			VLEADIVVVGVGGRPLTTLFK	27.29	True	3	728.432
			TIDVYDYLPFFYSR	76.57	True	2	899.939
POPTR_0006s11800.1	Phosphopyruvate hydratase	7	GNPTVEADVTTSDGVLSR	124.51	True	2	909.448
			VNQIGSVTESIEAVK	63.72	False	2	787.424
			VQIVGDDLLVTNPK	56.12	True	2	755.927
			AAVPSGASTGVYEALELR	87.97	False	2	895.968
			AVGNVNTIIGPALIGK	37.17	True	2	768.959
			LAMQEFMILPTGASSFK	62.5	True	2	935.977
			SFVSEYPIVSIEDPFDQDDWEHYAK	67.98	True	3	1006.12
POPTR_0006s11860.1	Pyruvate kinase, putative		HPAESTSATNESILK	17.03	True	2	792.897
			EVISTWGVQNK	37.44	True	2	630.833
			VFNQDLYFK	21.6	True	2	587.3
			YRPTMPVLSVVIPR	19.03	True	3	548.648
			LGDLYQTQIFAK	48.37	True	2	698.877
			IDFLSLSYTR	69.96	True	2	607.824
			IENIEGLTHFDEILQEADGIILSR	43.58	True	3	909.141
			AEATDVANAVLDGSDAILLGAETLR	60.94	True	3	829.097
POPTR_0006s12740.1	Cell division cycle protein 48 homolog	13	LAGESESNLRK	27.46	False	2	602.32
			RELQETVQYPVEHPEK	25.44	False	2	991.503
			LGDVVSVHQCPDVK	63.7	False	2	776.894
			LAEDVDLER	31.11	False	2	530.269
			EDENRLDEVGYDDVGGVR	24.08	True	3	679.644
			GDLFLVR	30.73	False	2	410.239
			EIDIGVPDEVGR	24.42	False	2	649.833
			ELVELPLR	19.17	False	2	484.792
			TVFIIGATNRPDIIDPALLRPGR	25.56	False	3	835.815
			GPELLTMWFGESEANVR	25.13	False	2	976.466
			NAPSIIFIDEIDSIAPK	84.87	False	2	921.997
			QSAPCVLFFDELDSIATQR	32.25	False	3	733.025
			MDVIDLEDETIDAEILNSMAVTDEHFK	54.16	False	3	1031.81
POPTR_0006s12870.1	Phenylalanine ammonia-lyase PAL3	10	VELSESARPR	15.46	True	2	572.309
			AAYDSGNSAIENK	73.64	True	2	670.31
			QVLVDHALANGENEK	62.75	True	2	818.918
			GTDSYGVTTGFGATSHR	84.53	False	2	857.395
			EELGTGLLTGEK	43.36	True	2	623.831
			INTLLQGYSGIR	37.21	False	2	667.875
			EINSVNDNPLIDVSR	79.92	False	2	842.929
			ATGPNGEVLDAVEAFK	89.12	True	2	809.41
			TSPQWLGPQIEVIR	28.55	False	2	812.446
			DPLSWGVAAEAMK	71.56	True	2	687.84
POPTR_0006s17940.1	Fructose-1,6-bisphosphate aldolase	6	VANEVIAK	17.02	True	2	422.25
			NAAYIGTPGK	40.13	False	2	496.262
			GILAADESTGTIGK	78.29	False	2	666.854
			IGLTEPSELAIHENAYGLAR	28.2	True	3	718.711
			GTVELPGTNGETTTQGLDGLGQR	28.22	True	2	1151.56
			TVPAAVPAIVFLSGGQSEEEATR	64.24	True	2	1165.11
POPTR_0006s18240.1	GDSL-like lipase/acylhydrolase		SEYVYWDGAHFTEAK	64.85	True	2	901.905
			VNYLPYGVDFPLGATGR	57.45	True	2	919.976
POPTR_0006s24570.1	P-protein subunit of glycine decarboxylase enzyme complex		VDNVYGDR	47.36	False	2	469.222
			ADIHNNVLK	33.92	False	2	512.282
			IVAVGTDAK	21.28	True	2	437.255
			GNINVEELRK	41.35	True	2	586.325
			AGGFDLK	24.46	True	2	354.19
			CADAHAIADAAYK	77.18	True	2	688.817
			EEIAEIEK	22.47	False	2	480.747
			NTAGIEPEDVAK	42.65	True	2	622.311
			GNINVEELR	42.49	True	2	522.277
			IAILNANYMAK	52.55	True	2	619.334
			VHGLAGAFTVGLK	16.11	True	3	423.915
			IAILNANYMAK	34.15	True	2	611.337
			ESPYLTHPIFNTYHTEHELLR	50.69	True	3	866.431
			TFIIANNCHPQTIDICDTR	22.73	True	3	763.697
			NVCIIPVSAHGTNPASAAMCGMK	109.83	True	2	1193.56
			GVNGTVAHEFIVDLR	22.05	False	3	542.958
			RLENYYPILFR	24.48	False	2	742.406
			FGVPMGYGGPHAAFLATSQEYK	24.77	True	3	776.709
			GVNGTVAHEFIVDLR	56.19	False	2	814.426
			DLSLCHSMIPLGSCTMK	16.58	True	3	650.637
			GVNGTVAHEFIVDLR	17.92	False	3	543.286
			IIHDNGGQVYMDGANMNAQVGLTSPGFIGADVCHLNLHK	49.27	True	4	1041.75
			NIMENPAWYTQYTPYQAEISQGR	23.58	True	3	926.095
			EYAAFPASWLR	20.49	True	2	655.83
			NIMENPAWYTQYTPYQAEISQGR	48.83	True	3	920.763
			VFSGGKPVPFTAASLAPEVQNVIPSGLTR	22.53	True	3	980.538
			RLMDYGFHAPTMSWPVPGTLMIEPTESESK	48.2	True	3	1136.54
			LGTVEVQGLPFFDTVK	47.85	False	2	875.476
			LMDYGFHAPTMSWPVPGTLMIEPTESESK	26.73	True	3	1084.51
			VVMASDLLALTMLKPPGELGADIVVGSAQR	39.04	False	4	771.668
			MAELCGFDTLDSLIDATVPK	88.52	False	2	1106.53
			VVMASDLLALTMLKPPGELGADIVVGSAQR	32.63	False	3	1017.89
			MAELCGFDTLDSLIDATVPK	118.36	False	2	1106.53
			MAELCGFDTLDSLIDATVPK	126.76	False	2	1098.53
			MAELCGFDTLDSLIDATVPK	52.2	False	3	732.691
POPTR_0007s07680.1	Porphobilinogen deaminase	4	TPIAGYAR	20.18	False	2	424.735
			IQSQPLADIGGK	36.45	True	2	613.84
			YPSLSVEENFR	30.32	True	2	670.828
			ATLLALAGLK	59.47	False	2	485.818
POPTR_0007s08390.1	Elongation factor 2, putative	22	EVDAHPIR	17.35	False	2	468.748
			NMSVIAHVDHGK	60.47	False	2	662.327
			EGALAEENMR	21.87	False	2	568.256
			NMSVIAHVDHGK	15.46	False	3	436.556
			EGALAEENMR	27.43	False	2	560.259
			LGVVMK	22.38	False	2	323.701
			SDPVVSFR	16.68	False	2	453.738
			RGFVQFCYEPIK	28.16	False	2	772.389
			NCDPNGPLMLYVSK	25.07	True	2	812.379
			ILSEEFGWDK	44.19	False	2	612.3
			NCDPNGPLMLYVSK	32.41	True	2	804.382
			DSVVAGFQWASK	43.37	False	2	647.826
			GFVQFCYEPIK	41.34	False	2	694.34
			YRVENLYEGPLDDAYANAIR	65.26	True	2	1171.58
			VENLYEGPLDDAYANAIR	59.54	True	2	1011.99
			LWGENFFDPATK	64.33	False	2	712.847
			RQETVEDVPCGNTVALVGLDQFITK	73.48	True	3	930.477
			DLQDDFMGGAEIIK	120.75	True	2	776.372
			AYLPVVESFGFSGTLR	61.79	True	2	871.96
			LLEPVYMVEIQAPEQALGGIYSVLNQK	39.76	True	3	1006.87
			STLTDSLVAAAGIIAQEVAGDVR	74.45	False	3	753.073
POPTR_0007s12070.1	O2 evolving complex 33kD protein	10	RLTYEEIQSK	35.72	True	2	633.838
			GSSFLDPK	20.94	False	2	425.719
			LTYEEIQSK	28	True	2	555.787
			GGSTGYDNAVALPAGGR	54.1	False	2	781.881
			GGSTGYDNAVALPAGGR	39.94	False	2	782.373
			GGSTGYDNAVALPAGGRGDEEELTK	28.6	True	3	822.058
			ICLEPTSFTVK	24.44	True	2	647.839
			SKPETGEVIGVFESVQPSDTDLGAK	86.46	True	2	1295.65
			VPFLFTIK	24.61	False	2	482.797
			DGIDYAAVTVQLPGGER	27.87	False	3	587.632
POPTR_0008s05640.1	Triosephosphate isomerase, cytosolic	8	EAGSTVEVVAAQTK	79.75	True	2	695.365
			VATPAQAQEVHYELR	19.3	True	3	571.296
			VAYALSQGLK	27.83	False	2	525.303
			VIACVGETLEQR	57.04	False	2	687.856
			WLQENTSPEVAATTR	75.9	True	2	851.923
			SLLNESNEFVGDK	67.73	False	2	726.354
			ELAAKPDVDGFLVGGASLKPEFNDIIK	47.15	True	3	948.511
			VSNWADVVLAYEPVWAIGTGK	94.11	False	2	1138.09
POPTR_0008s05870.1	RuBisCO activase		VYDDEVRK	27.8	False	2	512.258
			IVVHISK	26.65	False	2	398.258
			IVVHISK	24.52	False	2	398.258
			VVAEEYDEEK	45.47	True	2	605.777
			GTFYGQAAQQVK	37.37	False	2	649.331
			WVSGVGVESIGK	61.11	True	2	609.33
			MGISPIMMSAGELESGNAGEPAK	59.47	True	2	1163.03
			SFQCELVFAK	46.15	False	2	614.805
			MGISPIMMSAGELESGNAGEPAK	52.52	True	2	1155.03
			MGISPIMMSAGELESGNAGEPAK	40	True	2	1155.03
			MGISPIMMSAGELESGNAGEPAK	44.8	True	2	1155.03
			MCCLFINDLDAGAGR	107.83	False	2	864.879
			IGVCIGIFK	33.24	False	2	503.791
			MGISPIMMSAGELESGNAGEPAK	47.56	True	2	1147.03
			MGISPIMMSAGELESGNAGEPAK	52.21	True	2	1147.03
			MCCLFINDLDAGAGR	92.5	False	2	856.882
			TYNLDNMMDGFYIAPAFMDK	25.12	True	2	1195
			MGISPIMMSAGELESGNAGEPAK	39.55	True	3	759.69
			TYNLDNMMDGFYIAPAFMDK	59.3	True	2	1203.01
			TYNLDNMMDGFYIAPAFMDK	16.43	False	2	1187.01
			LGGTTQYTVNNQMVNATLMNIADNPTNVQLPGMYNK	43.64	False	3	1325.3
			VPLILGIWGGK	44.31	True	2	576.861
			TYNLDNMMDGFYIAPAFMDK	48.26	True	2	1195.01
			LGGTTQYTVNNQMVNATLMNIADNPTNVQLPGMYNK	34.34	False	3	1319.97
			LGGTTQYTVNNQMVNATLMNIADNPTNVQLPGMYNK	15.21	False	3	1319.97
			TYNLDNMMDGFYIAPAFMDK	29.08	False	2	1179.01
			LGGTTQYTVNNQMVNATLMNIADNPTNVQLPGMYNK	53.2	False	3	1319.97
			TYNLDNMMDGFYIAPAFMDK	16.82	False	2	1179.5
			LGGTTQYTVNNQMVNATLMNIADNPTNVQLPGMYNK	37.77	False	3	1319.97
			TYNLDNMMDGFYIAPAFMDK	52.52	True	2	1195.01
			LGGTTQYTVNNQMVNATLMNIADNPTNVQLPGMYNK	39.48	False	3	1314.63
			LGGTTQYTVNNQMVNATLMNIADNPTNVQLPGMYNK	46.54	False	3	1314.63
			TYNLDNMMDGFYIAPAFMDK	53.34	True	2	1187.02
			LVDTFPGQSIDFFGALR	73.41	False	2	941.989
			VPIIVTGNDFSTLYAPLIR	107.91	False	2	1045.09
			LVDTFPGQSIDFFGALR	47.9	False	3	628.328
			LGGTTQYTVNNQMVNATLMNIADNPTNVQLPGMYNK	38.59	False	4	982.228
			VPIIVTGNDFSTLYAPLIR	37.37	False	3	697.389
POPTR_0008s06720.1	Chlorophyll a/b-binding protein	6	NLAGDVIGVR	39.27	True	2	507.29
			VDATEVKPTPFQPYSEVFGLQR	52.88	True	3	836.764
			RLYPGGYFDPLGLASDPEK	31.58	True	3	699.022
			LYPGGYFDPLGLASDPEK	52.44	True	2	969.979
			LVWFPGASPPEWLDGTMVGDR	35.04	True	2	1165.57
			WAMLGTLGAIAVEALTGVAWQDAGK	61.95	True	3	849.109
POPTR_0008s08410.1	Phosphoglycerate kinase	19	VILSSHLGRPK	46.24	False	2	603.869
			RPFAAIVGGSK	29.22	False	2	551.821
			ADDCIGPEVEK	32.05	False	2	616.777
			ADLNVPLDENQK	26.37	True	2	678.344
			SVGDLTAADLK	37.68	False	2	545.293
			GVTTIIGGGDSVAAVEK	77.88	False	2	787.425
			LASMADLYVNDAFGTAHR	57.59	True	3	656.647
			FSLAPLVPR	30.54	False	2	500.303
			LSELLGIQVVK	72.14	False	2	599.874
			LASMADLYVNDAFGTAHR	30.05	True	3	651.314
			LDLATTLLEK	49.4	True	2	558.829
			IGVIESLLEK	50.04	False	2	550.832
			ELPGVLALDEVER	59.18	False	2	720.391
			GVSLLLPSDVVIADK	53.99	True	2	763.446
			TVPASAIPDGWMGLDIGPESVK	42.86	True	2	1128.57
			VGVADVMSHISTGGGASLELLEGK	99.98	False	2	1164.1
			LVASLPEGGVLLLENVR	68.39	True	2	890.024
			TVPASAIPDGWMGLDIGPESVK	79.31	True	2	1120.57
			ELPGVLALDEVERVAV	21.68	False	2	854.979
POPTR_0008s11190.1	Heat shock protein, putative	13	LGCVEDSGNHK	20.44	False	3	405.852
			TVEVEEEEEPK	28.56	False	2	659.307
			RLSSSPCVLVSGK	34.61	False	2	695.379
			FEYQAEVSR	30.95	False	2	564.769
			ELVSNASDALDK	39.35	False	2	631.318
			YEFSDPVR	15.72	True	2	506.74
			ILEINPDHPIIK	23.16	False	2	701.409
			AIYYLATDSLK	21.62	False	2	629.34
			GVVDSDDLPLNVSR	47.62	False	2	743.38
			SVLYIPGMGPLNNEEVINPK	27.31	False	2	1092.57
			VFISDDFDGELFPR	44.13	False	2	828.9
			FLSVTEPSLLGDAGDLEIR	87.45	False	2	1016.53
			RAVDLLYDTALISSGFTPDSPAELGGK	25.11	False	3	931.816
POPTR_0008s12550.1	H+-transporting two-sector ATPase, putative	25	VLQNYK	19.68	False	2	382.718
			TEHYLPIHR	21.78	False	3	389.208
			CALVYGQMNEPPGAR	37.39	False	2	839.887
			MLSPHILGEDHYNTAR	26.13	True	3	618.636
			CALVYGQMNEPPGAR	74.3	False	2	831.89
			AHGGFSVFAGVGER	47.78	False	2	695.846
			IGLFGGAGVGK	32.02	False	2	488.284
			VGLTGLTVAEHFR	31.11	False	3	467.261
			GQPVLNTGSPITVPVGR	64.85	False	2	846.476
			FTQANSEVSALLGR	109.92	False	2	746.891
			GSIGHVCQVIGAVVDVK	19.26	False	3	579.982
			IINVIGEAIDEK	71.91	False	2	657.369
			LVLEVAQHLGESVVR	44.45	False	3	550.317
			IPSAVGYQPTLATDLGGLQER	114.68	False	2	1093.58
			EAPAFVEQATEQQILVTGIK	100.79	True	2	1086.58
			QISELGIYPAVDPLDSTSR	101.26	False	2	1031.03
			TVLIMELINNVAK	20.31	False	2	737.42
			YDDLPEQSFYMVGGIEEVIAK	68.89	False	2	1210.07
			GSITSVQAIYVPADDLTDPAPATTFAHLDATTVLSR	66.78	False	3	1238.97
			KGSITSVQAIYVPADDLTDPAPATTFAHLDATTVLSR	22.73	False	3	1281.98
			TVLIMELINNVAK	79.18	False	2	729.424
			YDDLPEQSFYMVGGIEEVIAK	55.51	False	3	801.719
			NLQDIIAILGMDELSEDDK	87.76	False	2	1074.52
			DAEGQDVLLFIDNIFR	65.93	False	2	932.977
POPTR_0008s15100.1	Photosystem I 20kD protein		QGVGQNFR	36.6	True	2	453.233
			NASPIEVK	18.69	True	2	429.24
			EQCLALGTR	15.52	True	2	524.266
			VFPNGEVQYLHPK	59.58	True	2	764.401
			EQIFEMPTGGAAIMR	55.46	True	2	841.898
			VFPNGEVQYLHPK	25.09	False	2	764.895
			EQIFEMPTGGAAIMR	91.74	True	2	833.9
			EQIFEMPTGGAAIMR	51.19	True	2	833.9
			EQIFEMPTGGAAIMR	63.54	True	2	825.903
			AQVEEFYVITWDSPK	92.62	True	2	906.447
			EAPVGFTPPELDPSTPSPIFGGSTGGLLR	33.09	True	3	966.163
POPTR_0008s16670.1	Malate dehydrogenase, cytosolic		NVSIYK	16.27	False	2	362.205
			NITCLTR	18.53	False	2	439.232
			EFAPSISEK	16.66	True	2	504.255
			LSSALSAASSACDHIR	36.99	True	3	549.27
			KLDLTADELSEEK	59.2	False	2	745.883
			NVIIWGNHSSSQYPDVNHATVK	46.5	True	3	822.744
			LDLTADELSEEK	55.91	False	2	681.835
			VLVVANPANTNALILK	69.97	False	2	825.501
			MELVDAAFPLLK	21.53	False	2	681.871
			VLVTGAAGQIGYALVPMIAR	18.59	True	2	1008.57
			MELVDAAFPLLK	38.56	False	2	673.873
			DDEWLNAEFITTVQQR	45.26	True	2	982.972
			VLVTGAAGQIGYALVPMIAR	43.13	True	2	1000.57
POPTR_0008s16890.1	Plastid-lipid associated protein PAP	6	TLGGSRPGPPTGR	15.24	False	2	626.841
			LLSVVSGLNR	38.47	True	2	529.322
			TTGNLSQLPPLEVPR	50.09	True	2	811.449
			DLEAAGGLVDLSK	79.26	True	2	644.343
			IPDALRPPSNTGSGEFEVTYLDADTR	48.81	True	3	941.127
			LLPITLGQVFQR	40.85	True	2	692.92
POPTR_0008s19960.1	ADP-glucose pyrophosphorylase	11	SGVTVILK	27.13	True	2	408.763
			ASDFGLMK	18.36	True	2	434.715
			SMEGFYIR	16.49	True	2	501.739
			VYILTQYNSASLNR	90.7	True	2	821.435
			TVVAVILGGGAGTR	24.2	False	2	635.877
			QFHWLFEGPR	21.93	True	2	658.831
			QGGADITLSCLPMDDSR	40.78	True	2	918.417
			FPTANDFGSEIIPASAK	60.47	True	2	882.945
			EIEDVLILSGDHLYR	20.18	True	3	591.311
			EILLNLLR	67.95	True	2	492.316
			TVVAVILGGGAGTR	24.48	False	2	635.878
			AYLFNDYWEDIGTIR	78.68	True	2	938.45
POPTR_0009s02070.1	Ascorbate peroxidase, putative		EDKPEPPPEGR	19.61	True	2	625.804
			TGGPFGTMR	34.64	True	2	470.221
			DIVALSGGHTLGR	78.72	False	2	648.357
			DVFGHMGLSDK	39.18	False	2	603.284
			YSAELAHGANNGLDIAVR	35.78	True	3	624.318
			EGLLQLPSDK	39.71	False	2	550.303
			YSAELAHGANNGLDIAVR	33.87	True	3	624.646
			EGLLQLPSDK	27.81	False	2	550.303
			YAADEDAFFADYSEAHLK	25.74	True	3	688.306
			ALLSDPIFRPYVDK	55.11	True	2	817.451
			SGFEGPWTANPLIFDNSYFK	89.47	True	2	1145.55
POPTR_0009s05240.1	Aminotransferase 2	15	LAEDTAHTIK	34.09	False	2	549.793
			SPAVPAMTK	21.81	False	2	451.244
			AVCIVHNETATGVTNNLAK	33.78	False	3	671.345
			RYNLSLGLGLNK	51.29	False	2	674.391
			LAVEAWGLK	36.64	False	2	493.787
			ALSLPTGMGIVCASPK	61.19	False	2	809.42
			MDEWGVDVALTGSQK	53.42	False	2	826.385
			MDEWGVDVALTGSQK	45.41	False	2	818.391
			ALSLPTGMGIVCASPK	72.53	False	2	801.423
			NHLFVPGPVNIPEPVIR	20.03	True	3	633.36
			LGSGVAAACAYLQNNTPLIASR	85.99	True	2	1124.08
			IGHLGNLNELQLLGCLAGVEMILK	35.12	False	3	874.477
			EEWFSDTVTAVVVPPYIDSAEIVR	22.98	True	2	1361.69
			ILDDYSHPALFLVDGVSSICALDFR	29.48	True	3	941.806
			IGHLGNLNELQLLGCLAGVEMILK	44.71	False	3	869.147
POPTR_0009s07020.1	60S ribosomal protein L6	5	EGENALPQEK	28.03	False	2	557.773
			NGGVFPK	17.89	False	2	359.698
			VNQSYVIGTSTK	78.64	True	2	648.843
			VDISGVNVEK	32.33	False	2	530.287
			QLPSGLLLVTGPFK	90.06	True	2	735.44
POPTR_0010s03010.1	Glutamine synthetase	18	DISDAHYK	27.27	False	2	474.724
			EHISAYGEGNER	36.62	False	2	681.307
			TMREEGGFEAIK	16.91	False	2	692.332
			AAEIFSNK	28.8	False	2	440.232
			TISKPIEHPSELPK	18.88	False	3	525.963
			TMREEGGFEAIK	27.74	True	2	684.334
			EEGGFEAIK	20.88	True	2	490.24
			HETASIDTFSWGVANR	31.93	False	3	597.62
			AILNLSLR	27.46	False	2	450.287
			GGNNILVMCDTYTPQGEPIPTNK	102.96	False	2	1268.1
			ITEQAGVVLSLDPKPIEGDWNGAGCHTNYSTK	42.78	False	3	1153.23
			GGNNILVMCDTYTPQGEPIPTNK	80.19	False	2	1260.1
			MEDLLNLDLTPYTDK	74.96	True	2	898.936
			MEDLLNLDLTPYTDK	52.59	True	2	890.938
			WPLGWPVGGYPGPQGPYYCGAGADK	75.3	False	2	1325.62
			WNYDGSSTGQAPGEDSEVILYPQAIFK	22.15	False	3	991.471
			VIDEVPWFGIEQEYTLLQTNVK	84.86	True	2	1311.18
			FIAEYIWIGGSGIDLR	27.08	True	2	905.482
POPTR_0010s16330.1	S-adenosylmethionine synthase	9	TAAYGHFGR	47.6	False	2	490.24
			SGAYIVR	34.81	False	2	383.216
			TIFHLNPSGR	33.56	False	2	571.309
			FVIGGPHGDAGLTGR	65.42	False	2	727.381
			VLVNIEQQSPDIAQGVHGHFSK	18.16	False	4	601.566
			VHTVLISTQHDETVTNDEIAADLK	77.64	False	3	883.784
			NIGFTSDDVGLDADNCK	151.04	True	2	920.905
			TNMVMVFGEITTK	34.54	False	2	743.866
			TNMVMVFGEITTK	36.29	False	2	735.871
POPTR_0010s17860.1	Phosphoglycerate kinase I	21	VILSSHLGRPK	46.24	False	2	603.869
			RPFAAIVGGSK	29.22	False	2	551.821
			ADDCIGPEVEK	32.05	False	2	616.777
			FAVGTEAIAK	20.97	False	2	503.782
			SVGDLTAADLK	37.68	False	2	545.293
			AQGLPVGSSLVEEDK	45.79	False	2	764.895
			GVTTIIGGGDSVAAVEK	77.88	False	2	787.425
			LGLATSLLEK	27.09	True	2	522.819
			ADLNVPLDDNQNITDDTR	61.29	True	2	1014.98
			ELDYLVGAVSTPK	52.91	True	2	696.375
			FSLAPLVPR	30.54	False	2	500.303
			LSELLGIQVVK	72.14	False	2	599.874
			LASLADLYVNDAFGTAHR	16.21	False	3	645.331
			IGVIESLLEK	50.04	False	2	550.832
			LASLADLYVNDAFGTAHR	24.78	False	3	645.33
			ELPGVLALDEVER	59.18	False	2	720.391
			GVSLLLPSDVIIADK	40.49	True	2	770.454
			IVPASAIPDGWMGLDIGPESVK	19.39	True	2	1134.58
			VGVADVMSHISTGGGASLELLEGK	99.98	False	2	1164.1
			LVASLPDGGVLLLENVR	117.45	True	2	883.015
			ELPGVLALDEVERVAV	21.68	False	2	854.979
			TFSEALGTTQTVIWNGPMGVFEFDK	63.02	True	3	925.784
POPTR_0010s20060.1	Sedoheptulose	11	FEETLYGK	24.99	True	2	493.745
			DQVAAAMGVYGPR	67.3	True	2	675.827
			LFSPGNLR	26.42	True	2	452.256
			AGGYSSDGYQSVLDK	87.82	True	2	773.855
			GVFTNVISPSSK	39.76	True	2	618.335
			DQVAAAMGVYGPR	75.65	True	2	667.829
			YTGGMVPDVNQIIVK	30.53	True	2	825.428
			NEIIRFEETLYGK	30.54	True	2	806.422
			DYPGTHEFLLLDEGK	59.7	True	2	867.423
			YTGGMVPDVNQIIVK	35.98	True	2	817.435
			LLFEVAPLGFLVEK	46.99	True	2	787.964
POPTR_0010s20810.1	26S proteasome regulatory complex, ATPase RPT4		VYDDEVRK	27.8	False	2	512.258
			LVVHISK	26.65	False	2	398.258
			LVVHISK	24.52	False	2	398.258
			GTFYGQAAQQVK	37.37	False	2	649.331
			SDDGSCTYKF	25.95	True	2	590.235
			YLSEASLGEANQDSIDR	101.18	True	2	934.438
			VPVAEGCTDPNAANFDPTAR	106.65	True	2	1051.48
			DRWGGLVTDMSDDQQDISR	46.24	True	2	1105.49
			MGINPIMMSAGELESGNAGEPAK	85.53	True	2	1176.53
			WGGLVTDMSDDQQDISR	84.39	True	2	969.929
			WGGLVTDMSDDQQDISR	15.94	True	2	961.932
			SFQCELVFAK	46.15	False	2	614.805
			LLEYGNMLVQEQENVK	100.12	True	2	961.98
			MGINPIMMSAGELESGNAGEPAK	67.48	True	2	1168.53
			YLSEASLGEANQDSIDRGTFYGQAAQQVK	77.22	True	3	1049.51
			DRWGGLVTDMSDDQQDISR	51.18	True	3	731.999
			MGINPIMMSAGELESGNAGEPAK	43.67	True	2	1168.53
			MGINPIMMSAGELESGNAGEPAK	45.93	True	2	1168.53
			WGGLVTDMSDDQQDISR	89.49	True	2	961.932
			MCCLFINDLDAGAGR	107.83	False	2	864.879
			IGVCIGIFK	33.24	False	2	503.791
			LLEYGNMLVQEQENVK	97.56	True	2	953.983
			MGINPIMMSAGELESGNAGEPAK	56.24	True	2	1160.54
			MGINPIMMSAGELESGNAGEPAK	60.24	True	2	1160.54
			MCCLFINDLDAGAGR	92.5	False	2	856.882
			MGINPIMMSAGELESGNAGEPAK	131.3	True	2	1152.54
			TYNLDNNMDGFYIAPAFMDK	34.43	False	2	1187.01
			TYNLDNNMDGFYIAPAFMDK	16.27	False	2	1187.01
			LGGTTQYTVNNQMVNATLMNIADNPTNVQLPGMYNK	43.64	False	3	1325.3
			LGGTTQYTVNNQMVNATLMNIADNPTNVQLPGMYNK	34.34	False	3	1319.97
			LGGTTQYTVNNQMVNATLMNIADNPTNVQLPGMYNK	15.21	False	3	1319.97
			TYNLDNNMDGFYIAPAFMDK	25.15	False	2	1179.01
			TYNLDNNMDGFYIAPAFMDK	29.08	False	2	1179.01
			LGGTTQYTVNNQMVNATLMNIADNPTNVQLPGMYNK	53.2	False	3	1319.97
			TYNLDNNMDGFYIAPAFMDK	23	False	2	1179.5
			LGGTTQYTVNNQMVNATLMNIADNPTNVQLPGMYNK	37.77	False	3	1319.97
			EENPRVPIIVTGNDFSTLYAPLIR	27.63	True	3	905.487
			LGGTTQYTVNNQMVNATLMNIADNPTNVQLPGMYNK	39.48	False	3	1314.63
			LGGTTQYTVNNQMVNATLMNIADNPTNVQLPGMYNK	46.54	False	3	1314.63
			LVDTFPGQSIDFFGALR	73.41	False	2	941.989
			VPIIVTGNDFSTLYAPLIR	107.91	False	2	1045.09
			LVDTFPGQSIDFFGALR	47.9	False	3	628.328
			LGGTTQYTVNNQMVNATLMNIADNPTNVQLPGMYNK	38.59	False	4	982.228
			VPIIVTGNDFSTLYAPLIR	37.37	False	3	697.389
POPTR_0010s22790.1	Chlorophyll a/b-binding protein, putative		ESELIHCR	24.67	True	2	522.25
			LGEVPENLER	25.52	True	2	578.303
			YPGGAFDPLGYSK	48.3	True	2	686.334
			WAMLAVPGILVPEALGLGNWVK	26.59	True	3	784.105
POPTR_0010s26150.1	Pyruvate kinase		VENQEGVINFDEILR	48.62	True	2	887.954
			NVNLPGVVVDLPTLTEK	15.72	False	2	904.513
POPTR_0011s00500.1	Thiamine biosynthetic enzyme		AAHLALK	32.89	True	2	362.229
			VVVSSCGHDGPFGATGVK	94.78	True	2	887.433
			LFNAVAAEDLIVK	61.68	False	2	701.902
			EIVPGMIVTGMEVAEIDGAPR	23.77	True	3	728.707
			VAIIEQSVSPGGGAWLGGQLFSAMIVR	35.65	True	3	915.158
POPTR_0011s00650.1	Coproporphyrinogen III oxidase CPO/HEM13		GTTFGLK	15.84	True	2	362.205
			ETPETERPITFLR	29.54	True	2	794.92
			YFETDAPQDVPGAPR	53.04	True	2	831.892
			IESILVSLPLSAR	25.24	True	2	699.423
			QWWFGGGTDLTPAYIFDEDVK	89.31	True	2	1223.08
POPTR_0011s02770.1	Chlorophyll a/b-binding protein 2	7	NRELEVIHSR	34.46	False	2	626.841
			ELEVIHSR	28.5	False	2	491.769
			FGEAVWFK	23.26	False	2	492.253
			WAMLGALGCVFPELLSR	20.19	False	3	645.999
			YLGPFSGEPPSYLTGEFPGDYGWDTAGLSADPETFAK	58.72	False	3	1313.94
			WAMLGALGCVFPELLSR	72.94	False	2	960.498
			IAGGPLGEITDPIYPGGSFDPLGLADDPEAFAELK	52.46	True	3	1181.59
POPTR_0011s09860.1	Malate dehydrogenase		RTQDGGTEVVEAK	54.81	False	2	695.353
			LKPELQSSIEK	19.65	True	2	636.364
			SEVSGYSGEAELGK	45.37	True	2	706.83
			ALEGADVVIIPAGVPR	66.56	False	2	788.956
			DDLFNINAGIVK	57.45	False	2	659.854
			NGVEEVLGLGPLSDYEK	76.61	True	2	909.96
			VAVLGAAGGIGQPLALLMK	92.36	True	2	898.03
			YCPHALVNMISNPVNSTVPIAAEVFK	25.74	True	3	957.823
			VPVAEVNVPVVGGHAGITILPLFSQATPK	37.93	True	3	970.888
			VAVLGAAGGIGQPLALLMK	86.14	True	2	890.033
POPTR_0012s00670.1	Caffeic acid 3-O-methyltransferase	10	GMSDHSTITMK	36.21	True	2	604.276
			NCYDALPENGK	20.39	False	2	640.782
			LYGLAPVCK	17.97	True	2	510.781
			AYGMTAFEYHGTDPR	17.75	False	2	858.377
			NEDGVSVSPLCLMNQDK	40.77	False	2	961.436
			NEDGVSVSPLCLMNQDK	50.23	False	2	953.442
			VLMESWYYLK	58.94	True	2	666.34
			GINFDLPHVIEDAPSYPGVEHVGGDMFVSVPK	45.29	True	3	1141.56
			VILVECILPVAPDTSLATK	39.04	False	2	1020.08
			GFEGLTSLVDVGGGTGAVVNTIVSK	128.98	True	2	1189.14
POPTR_0012s09570.1	GAPDH		GASYEDIK	19.78	True	2	441.714
			YDTVHGQWK	40.28	True	2	567.273
			AGIALNDNYVK	58.24	False	2	589.314
			DAPMFVMGVNEK	20.09	False	2	677.312
			AASFNIIPSSTGAAK	45.13	False	2	717.883
			DAPMFVMGVNEK	21.45	False	2	669.316
			LVAWYDNEWGYSTR	92.82	False	2	880.409
			VPTVDVSVVDLTVR	101.86	False	2	749.927
			SYTPDLNIVSNASCTTNCLAPLAK	22.37	True	3	870.757
			GILGYTDEDLVSTDFIGDNR	122.12	True	2	1100.53
			FGIIEGLMTTVHSITATQK	42.29	True	3	683.035
			NPEEIPWGETGADYIVESTGVFTDK	98.61	True	2	1377.65
			DDVELVAVNDPFITTDYMTYMFK	53.73	True	2	1364.13
POPTR_0012s10710.1	Acyl carrier protein	1	QLALTPETELTNESK	37.55	True	2	837.434
POPTR_0013s09550.1	Drug exporter of the RND superfamily, putative	1	VYPDGAEEPVEITAGDLVEFPK	86.84	True	2	1188.09
POPTR_0013s10250.1	Peroxiredoxin 5, putative	7	YALLAEDGVVK	42.27	True	2	589.326
			AIGCELDLSDKPVGLGVR	22.59	True	3	633.671
			DDGVLLLSDGNGDFTK	73.71	True	2	833.403
			VLNLEEGGAFTSSGAEDMLK	109.08	True	2	1034.5
			SILFAVPGAFTPTCSQK	49.03	True	2	912.472
			DDGVLLLSDGNGDFTK	57.89	True	2	833.895
			LPEATLSYFDSEGELQTTTISSLTSGK	126.04	True	2	1438.21
POPTR_0013s10800.1	ATP synthase, beta subunit		YVGLAETIR	21.44	True	2	511.287
			GIYPAVDPLDSTSTMLQPQIVGEEHYETAQR	117.15	True	3	1154.56
			FLSQPFFVAEVFTGSPGK	31.33	True	2	980.008
			ELQDIIAILGLDELSEEDRLTVAR	33.96	True	2	1356.23
			ELQDIIAILGLDELSEEDR	48.19	True	3	724.375
POPTR_0013s14520.1	Cytochrome b6-f complex iron-sulfur subunit	6	FICPCHGSQYNDQGR	95.27	False	2	919.889
			GDPTYLVVEK	19.74	False	2	560.797
			GPAPLSLALAHCDVDDGK	32.65	False	3	612.636
			VVFVPWVETDFR	45.94	False	2	747.393
			DALGNDIVVEQWLK	65.36	True	2	800.423
			DALGNDIVVEQWLK	18.92	True	2	800.915
POPTR_0014s02410.1	Cysteine proteinase	5	SWGESGYIR	15.37	True	2	527.751
			AVANQPVSVAIEGGGR	94.43	True	2	762.91
			VVSIDSYEDVPENDETALK	67.7	True	2	1062.01
			NFQLYNSGVFTGECGTSLDHGVAAVGYGTEK	43.15	True	3	1093.84
			DQGGCGSCWAFSTIAAVEGINK	97.46	True	2	1164.52
POPTR_0014s11580.1	CP12 domain-containing protein		GSDPLEEYCK	28.59	True	2	599.259
			EAEEACSGDAASGECAAAWDEVEELSAAASHAK	133.21	True	3	1127.14
POPTR_0014s14200.1	Chalcone synthase		ITNSEHMTELK	45	True	2	651.821
			QDMVVVEVPK	15.61	False	2	572.308
POPTR_0015s07330.1	Ribulose-phosphate 3-epimerase		GVNPWIEVDGGVGPK	64.74	True	2	762.396
			FVPNITIGPLVVDALRPVTDLPLDVHLMIVEPEQR	20.83	True	4	977.295
POPTR_0015s07340.1	Chlorophyll a/b-binding protein 4	12	NPGCVNQDPIFK	38.88	False	2	694.835
			WFVQAELVNGR	66.76	True	2	659.849
			WFVQAELVNGR	61.75	True	2	660.34
			IGIINAPQWYDAGK	51.47	False	2	773.407
			WAMLGVAGMLLPEVFTK	50.77	True	2	947.994
			WAMLGVAGMLLPEVFTK	52.1	True	2	939.997
			KGEWLPGLPSPSYLNGSLPGDNGFDPLGLAEDPENLR	67.22	True	3	1307.98
			WAMLGVAGMLLPEVFTK	42.44	True	2	939.998
			KGEWLPGLPSPSYLNGSLPGDNGFDPLGLAEDPENLR	18.36	True	3	1308.31
			KGEWLPGLPSPSYLNGSLPGDNGFDPLGLAEDPENLR	33.52	True	3	1308.31
			KGEWLPGLPSPSYLNGSLPGDNGFDPLGLAEDPENLR	26.71	True	3	1308.64
			WAMLGVAGMLLPEVFTK	69.06	True	2	932
			GEWLPGLPSPSYLNGSLPGDNGFDPLGLAEDPENLR	42.44	True	3	1265.28
POPTR_0015s11320.1	Glutamate 1-semialdehyde aminotransferase		TGHAICGGYIR	20.05	True	2	602.798
			FYQGMLR	23.8	True	2	457.731
			TIAAAENVLR	24.31	True	2	529.303
			EMMPGGVNSPVR	28.06	True	2	637.305
			FVNSGTEACMGVLR	87.19	True	2	770.866
			IIGGGLPVGAYGGR	33.95	True	2	643.864
			AGSGVATLGLPDSPGVPK	51.41	True	2	811.941
			ITSELVQGIIDAGK	101.18	True	2	722.407
			EGVYFAPSQFEAGFTSLAHTAEDIQK	19.94	True	3	948.457
			GMFGFFFTEGPVYNFADAK	81.4	True	2	1072.99
			GTSFGAPCLLENVLAEMVIK	60.33	True	2	1075.05
			ITEENNALLIFDEVMTGFR	38.11	True	2	1106.55
POPTR_0015s12070.1	Calnexin homolog precursor	6	AEENEEPAPAR	53.83	True	2	606.778
			SGEYVEHHLK	30.63	False	2	599.796
			KPEPVAETSNTEGSSEEK	17.09	True	3	640.301
			CQEGPGCGEWK	24.8	True	2	654.264
			ATEAAAGTDALGGFQK	35	True	2	754.371
			ANFLSSEDFEPPLIPAK	47.9	True	2	937.981
POPTR_0015s14380.1	Enolase	6	IEEELGSAAVYAGAK	80.38	True	2	754.386
			YGQDATNVGDEGGFAPNIQENK	110.9	True	2	1162.53
			VNQIGSVTESIEAVK	63.72	False	2	787.424
			AAVPSGASTGVYEALELR	87.97	False	2	895.968
			AVGNVNSIIGPALIGK	34.79	True	2	761.952
			SFVADYPIVSIEDPFDQDDWEHYAK	44.7	True	3	996.12
POPTR_0016s02620.1	Alpha-N-arabinofuranosidase		YVAVGNEDCGK	37.02	True	2	606.272
			AFVSEYAVTGK	30.36	True	2	586.301
			FPGGCFVEGEWLR	64.6	True	2	777.364
POPTR_0016s03630.1	Glutamate synthase, ferredoxin-dependent	36	SSVWHGR	52.83	False	2	414.709
			ICHTNNCPVGVASQR	83.72	False	2	856.902
			VSAYIAR	23.93	False	2	390.224
			LCEAADEAVR	52.1	False	2	567.266
			MPTVTIEQAQK	53.03	False	2	631.326
			MPTVTIEQAQK	48.96	False	2	631.326
			VEPATSIVQR	21.94	False	2	550.308
			GLQNGDTATSAIK	20.27	False	2	638.823
			SPFAIYHR	23.08	False	2	495.761
			GLQNGDTATSAIK	21.94	False	2	638.823
			VTASVGQMQLK	24.45	True	2	581.317
			LIGEANDYVGK	25.88	False	2	589.806
			MPTVTIEQAQK	43.98	False	2	623.329
			FCTGGMSLGAISR	16.14	False	2	686.815
			WPLAQPMR	34.09	False	2	499.766
			NGSQLLVLSDR	65.75	False	2	601.33
			GMLAQLGYQK	26.7	False	2	555.287
			LVAEAGIGTVASGVAK	67.4	False	2	721.914
			WAESEGIGSFDK	32.97	False	2	663.304
			LDDIIGHTDLLRPR	21.52	True	3	545.305
			GNADIIQISGHDGGTGASPISSIK	89.51	True	2	1148.08
			SENAFSIYQQHLSNRPVNVLR	58.89	False	3	824.763
			SVPVNTSVVGFYAK	36.32	False	2	734.395
			FAQVTNPAIDPLR	40.25	False	2	721.394
			FLGHNGEINTIQGNLNWMQSR	23.04	False	3	815.729
			NGSQLLVLSDR	15.7	False	2	601.822
			NGSQLLVLSDR	21.88	False	2	601.822
			ETMPNIQQVFVK	35.49	False	2	717.377
			NSLAQAVVEGTGDHCCEYMTGGCVVVLGK	40.46	True	3	1037.81
			ASDSANLDSAAELLIR	73.16	False	2	823.424
			YPEVVDFYDYYK	81.38	False	2	800.865
			TVDNFVYVASEVGVVPMDESK	54.54	False	2	1151.05
			FGVTPTFLVNADQLEIK	68.7	False	2	946.512
			TVDNFVYVASEVGVVPMDESK	56.57	False	2	1143.06
			FGVTPTFLVNADQLEIK	65.97	False	2	946.512
			NQDVHTNGPVLDDVVLADPEILDAINNEK	45.59	True	3	1053.19
			GQMEAWDGPALLLFSDGK	69.84	False	2	975.968
			GQMEAWDGPALLLFSDGK	93.48	False	2	967.971
			NVAAGMTGGLAYILDEDDTLMPK	45.9	True	2	1198.08
			NVAAGMTGGLAYILDEDDTLMPK	39.87	True	2	1198.08
			NILEVGPENASQVILSSPVLNEGELELLLK	70.35	False	3	1073.26
POPTR_0016s07280.1	Peroxiredoxin		EGVIQHSTINNLAIGR	74.5	True	2	861.468
			YPLISDVTK	27.47	True	2	518.289
			GLFIIDK	15.44	True	2	403.244
			RTLQALQYVQENPDEVCPAGWKPGEK	21.46	True	4	754.126
			TLQALQYVQENPDEVCPAGWKPGEK	54.91	True	3	953.133
			SYGVLIPDQGVALR	37.47	True	2	744.414
			HEEFEQINTEVLGVSIDSVFSHLAWVQTDR	61.76	True	4	872.181
POPTR_0016s11450.1	Apocytochrome f	3	YPIYVGGNR	20.61	True	2	519.772
			GGYEITITDAPEGR	65.48	True	2	739.859
			QVIDSIPPGPELLVSEGESIK	74.74	True	2	1104.1
POPTR_0016s11610.1	Fructose-1,6-bisphosphatase		VLDITPTEIHQR	67.17	True	2	711.391
			YIGSLVGDFHR	20	True	3	421.888
			KLDVVSNEVFSSCLR	74.89	True	2	876.951
			VPLYIGSVEEVEK	33.54	True	2	731.396
			TLLYGGIYGYPR	37.05	True	2	686.867
			STFEIQTLTGWLLK	63.3	True	2	818.952
			GVFSFSLDPMYGEFVLTQENIQIPK	17.21	True	3	953.813
POPTR_0016s14310.1	Alcohol dehydrogenase related protein	11	VSVPEVK	15.42	True	2	379.226
			EGDAVYGNINEK	44.73	True	2	654.807
			FVVTSNGNTLK	32.27	True	2	590.322
			ENFEDLPEK	22.31	False	2	560.761
			VVAAALNPVDAK	49.88	True	2	584.34
			SLGADLAIDYTK	40.99	False	2	633.832
			FDVVYDAIGQCDK	67.11	True	2	765.351
			ATDSPLPTVPGYDVAGVVVK	22.38	True	3	662.358
			SILVLNGAGGVGSLVIQLAK	91.35	True	2	955.571
			GPFTFSQVAEAFSYIETNR	50.8	True	3	722.017
			NLDFIQAAGLPLAIETAYEGLER	60.12	True	3	835.44
POPTR_0017s00520.1	Methylenetetrahydrofolate reductase	9	IINEQLGK	15.28	True	2	457.769
			TDDGVDNLFER	47.23	True	2	640.791
			SDSPSVGWGGPGGYVYQK	32.58	False	2	920.926
			LLEEWAAPLK	29.4	True	2	585.332
			DEAFEIWSR	28.79	False	2	576.77
			SSPWSELDGLQPETK	33.31	True	2	837.405
			SFPFVTYIAVNK	30.61	True	2	693.378
			EIIQPTVVDPTSFSVWK	49.58	False	2	973.518
			FVQIQGGLACALDLVK	53.06	True	2	866.474
POPTR_0017s01390.1	UDP-glucose pyrophosphorylase	9	ILNHLIR	20.84	False	2	439.782
			NEYCMEVTPK	34.02	False	2	635.776
			SAVANLNQISESEK	58.39	True	2	745.378
			YLSGEAQQVEWSK	88.04	False	2	762.87
			YSNSNIEIHTFNQSQYPR	49.43	False	3	733.347
			TGFVNLVSR	50.7	False	2	496.78
			VQLLEIAQVPDQHVNEFK	24.93	False	3	703.045
			IFNTNNLWVNLK	59.4	False	2	738.404
			SIPSIIELDSLK	30.34	False	2	657.879
POPTR_0017s06920.1	Terpene synthase family protein	4	FVSSGGFDAVTK	22.68	True	2	607.807
			GENILPYLTK	18.36	True	2	574.322
			VLSVITEPILPFER	45.28	True	2	806.969
			AEFLTLLELIDNVQR	74.06	True	2	887.491
POPTR_0017s08610.1	Adenosylhomocysteinase	15	ATDVMIAGK	57.46	False	2	453.241
			LVGVSEETTTGVK	17.87	False	2	660.356
			HSLPDGLMR	23.42	False	2	513.263
			LVGVSEETTTGVK	53.8	False	2	660.356
			FDNLYGCR	28.64	False	2	522.732
			VAVVCGYGDVGK	60.97	False	2	612.307
			DIIMVDHMR	30.42	False	2	565.278
			WCSCNIFSTQDHAAAAIAR	50.56	False	3	726.998
			DSAAVFAWK	38.81	False	2	497.753
			GETLQEYWWCTER	70.97	False	2	879.383
			LEIELAEVEMPGLMSCR	41.77	False	2	1004.97
			NNAIVCNIGHFDNEIDMHGLETFPGVK	47.14	True	3	1014.48
			LEIELAEVEMPGLMSCR	21.19	False	2	996.979
			LEIELAEVEMPGLMSCR	21.14	False	2	996.978
			ALDWGPGGGPDLIVDDGGDATLLIHEGVK	57.34	True	3	963.154
			LEIELAEVEMPGLMSCR	65.69	False	2	988.98
POPTR_0017s10920.1	Cyclophylin-type protein	6	ESELTPSNANILDGR	58.62	False	2	808.406
			ADGFVVQTGDPEGPAEGFIDPSTEK	84.1	False	2	1282.1
			SPFYGTTLEELGLYK	61.49	True	2	859.439
			YTVFGYITENEDSLADLK	49.94	True	2	1039.5
			VGDVIESIQVVSGLNNLVNPSYK	101.61	True	2	1222.66
			VGDVIESIQVVSGLNNLVNPSYK	31.88	False	2	1223.15
POPTR_0017s12760.1	UDP-glucose 6-dehydrogenase	7	NVVNADELR	27.65	True	2	515.27
			SVYAHWVPEDR	26.15	True	2	679.829
			VVSSMFNTVSQK	51.65	False	2	663.84
			NIFFSTDVEK	16.71	True	2	600.3
			IAILGFAFK	31.18	False	2	490.302
			IAAWNSDQLPIYEPGLDDVVK	63.69	True	2	1172.1
			FQILSNPEFLAEGTAIEDLFQPDR	47.6	True	3	917.461
POPTR_0018s02250.1	Aspartate aminotransferase 2	6	VATVQGLSGTGSLR	54.59	False	2	673.375
			IGAINVVCSSADAAAR	89.9	False	2	787.902
			ISLAGLSLAK	52.19	False	2	486.808
			TEELQPYVLDVVK	36.79	False	2	766.914
			IVANVVGDPALFNEWK	73.8	True	2	886.472
			TVGLDFEGMISDIK	77.52	False	2	762.885
POPTR_0018s08910.1	Aspartate aminotransferase	1	EYLPIVGLADFNK	32.46	True	2	739.897
POPTR_0018s09380.1	Malate dehydrogenase		STVGGGVEDVYGEDR	77.19	True	2	770.35
			AYELGLATR	28.76	True	2	497.271
			YTAMMELEER	36.28	True	2	636.784
			DGASVLDMDPK	43.12	True	2	574.268
			SIQVIVVTDGER	73.01	True	2	658.364
			GLLPPATISQQLQEK	37.84	True	2	811.959
			DEFYIGLR	20.98	True	2	506.759
			ILGLGDLGCQGMGIPVGK	27.03	True	2	900.971
			AIFASGSPFDPVEYEGK	60.25	True	2	907.437
			ILGLGDLGCQGMGIPVGK	29.91	True	2	892.974
			VLIQFEDFANHNAFDLLAK	29.51	True	3	735.716
			VHDDMLLAAAEALAGQIK	22.42	True	3	622.665
POPTR_0018s09580.1	GDSL-like lipase/acylhydrolase		VGCMPSNIQK	21.77	True	2	575.272
			ILGSEEVAR	19.44	False	2	487.269
			VNYLPYGIDFDTGASGR	49.72	False	2	922.945
POPTR_0018s09730.1	Fructose-1,6-bisphosphate aldolase	7	NAAYIGTPGK	40.13	False	2	496.262
			ANSEATLGTYK	48.78	True	2	577.787
			GDATLGEGASESLHVK	69.29	True	2	785.891
			VAHEVIAEYTVR	46.56	True	2	693.872
			GILAADESTGTIGK	78.29	False	2	666.854
			GTVELAGTNGETTTQGLDGLGQR	97.34	True	2	1138.06
			GTVELAGTNGETTTQGLDGLGQR	52.61	True	2	1138.55
POPTR_0018s10490.1	Thaumatin, pathogenesis-related protein		CPDAYSYPK	23.29	True	2	550.739
			DDQTSTFTCPGGTNYR	69.16	True	2	910.382
POPTR_0018s11600.1	Leucine aminopeptidase	15	TIEVNNTDAEGR	58.19	False	2	659.816
			SGVADMVNTGGR	55.58	True	2	582.276
			FDMGGSAAVLGAAK	17.07	False	2	655.824
			GDILAVGVTEK	40.65	True	2	551.31
			ATLGLTQPANIDAPK	21.46	True	2	755.414
			GLTFDSGGYNIK	46.83	False	2	636.317
			FDMGGSAAVLGAAK	73.99	False	2	647.827
			MPMEESYWESMK	48.54	True	2	774.315
			QGGAITAALFLK	19.2	False	2	595.351
			IGLIGLGQSATNTYAFR	82.59	True	2	891.48
			SVDILGFGTGPELEK	57.15	True	2	781.409
			VQWMHIDIAGPVWNEK	29.43	True	3	641.658
			LTLADALVYACNQGAEK	48.39	True	2	918.963
			ELVNSPANVLTPAVLAEEATK	73.51	True	2	1083.59
			TATGFGIQTLVEWVQQHSS	79.14	True	2	1045.02
POPTR_0018s11820.1	NADP-dependent GAPDH, putative	15	GATFCQQYK	31.6	False	2	551.752
			GGFSYSGQR	30.61	False	2	479.723
			DSVTEVVR	27.4	False	2	452.74
			APIAECLIK	19.28	False	2	507.787
			GPDHFPFQGLK	34.47	False	3	414.88
			SGDLISYTAEEGVR	80.35	False	2	748.865
			FLVSDSFPGNER	48.79	False	2	684.333
			DSGIGSQGITNSIDMMTK	19.02	False	2	935.93
			AVLISDAMETGTVQINSAPAR	73.24	True	2	1072.55
			VVLVMESVADALVEK	60.92	False	2	809.443
			DSGIGSQGITNSIDMMTK	45.44	False	2	927.933
			VVLVMESVADALVEK	106.08	False	2	801.444
			IAWEEPFGPILPVIR	53.9	True	2	868.992
			DACIVLEDADLDLVAANIIK	50.16	False	2	1086.07
			IPLGVVLAIPPFNYPVNLAVSK	18.84	False	3	774.46
POPTR_0019s04070.1	Peroxiredoxin, mitochondrial	1	DLSVALLGHR	31.8	True	2	540.811
POPTR_0019s05950.1	Rubredoxin-like superfamily protein	2	SGGGVVITGVEGGGNAAK	120.08	True	2	765.4
			SGDQVLYTSSFFGDELWPADK	68.64	True	2	1181.55
POPTR_0019s09140.1	Chlorophyll a/b-binding protein CP26	11	DPDQAALLK	45.99	True	2	485.764
			ITNGLGFDDK	44.2	True	2	540.272
			ITNGLGFDDK	15.21	True	2	540.763
			ITNGLGFDDK	22.52	True	2	540.764
			YQAFELIHAR	35.38	True	3	416.556
			LHPGGPFDPLGLAK	41.16	True	3	473.597
			FGANCGPEAVWFK	21.25	True	2	741.846
			IFLPDGLLDR	20.65	True	2	579.829
			HLSDPFGNNLLTVIAGSAER	49.91	True	3	704.368
			WAMLGAAGFIIPEAFNK	51.27	True	2	926.479
			HLSDPFGNNLLTVIAGSAER	32.5	True	2	1056.54
			HLSDPFGNNLLTVIAGSAER	26.67	True	2	1056.54
			WAMLGAAGFIIPEAFNK	70.71	True	2	918.481
POPTR_0019s10280.1	Rieske (2Fe-2S) domain-containing protein	4	AQPGVTASDVNVDEVR	84.56	True	2	828.913
			SPAEGAYTEGLLNAK	63.45	True	2	760.883
			MVIDEGQEGFGFTSK	98.04	True	2	830.883
			MVIDEGQEGFGFTSK	80.35	True	2	822.883
POPTR_0019s12370.1	EP3 chitinase		DAVVSFK	15.15	False	2	383.211
			VRPVVSQGFGATIR	46.05	True	3	496.287
			SNNFDGLNNPDIVAR	92.98	False	2	823.4
			SNNFDGLNNPDIVAR	50.93	True	2	823.892
			GPLQLSWNYNYGPAGR	72.44	True	2	896.943
			TALWFWMNR	17.21	True	2	620.8
POPTR_0019s14050.1	Thylakoid formation protein		VASGNFSYSR	67.9	True	2	544.264
			ALEEDPEQYR	42.86	True	2	625.289
			AQTPSSLVDFSSR	33.58	True	2	697.851
			LLELSNASEPTVLEK	72.07	True	2	821.948
			FFAVGLFR	28.99	True	2	478.771
			RPIPSIYNTVLQELIVQQHLMK	47.66	True	3	879.491
			RPIPSIYNTVLQELIVQQHLMK	42.27	True	3	874.16
POPTR_0021s00380.1	T-protein of the glycine decarboxylase complex	17	KPFVPTK	30.43	False	2	408.752
			AYDGVVTK	17.35	True	2	426.726
			DSIMESTVNCR	31.89	False	2	664.284
			GGDVSWHIHDER	23.52	False	3	469.884
			DLAHIEAHMK	16.51	True	2	582.796
			GGAIDDSVITK	32.18	False	2	538.285
			NIAMGYVK	15.06	False	2	448.239
			DSIMESTVNCR	40.56	False	2	656.287
			LVGFSSTGPPPR	76.29	True	2	607.826
			VTDDHMYIVVNAGCR	17.29	True	3	583.94
			TVLYDFHVANGGK	53.71	False	2	711.356
			GTNIGEITSGGFSPCLK	72.36	False	2	869.428
			AEGGFLGAEVILK	90.54	False	2	652.366
			TGYTGEDGFEISVPSENAVDLAK	86.79	False	2	1200.07
			SLLALQGPLAAPVLQHLTK	44.34	True	3	657.398
			LEAGLCLYGNDMEQHITPVEAGLNWAIGK	41.26	True	3	1067.19
			LVIADVAALAPGTGTLTVFTNEK	70.67	False	2	1151.14
POPTR_0022s00530.1	Heat shock protein 70 related protein	23	HIETTLTR	19.19	False	2	485.769
			TPVENSLR	26.04	False	2	458.248
			DAIAGGSTQVMK	32.82	True	2	597.296
			NQADSVVYQTEK	54.8	False	2	691.333
			DAIAGGSTQVMK	46.6	True	2	589.299
			RDEGIDLLK	16.1	False	2	529.795
			IPAVQGLVK	26.36	True	2	462.797
			KQDITITGASTLPSDEVER	96.37	True	2	1030.53
			IAGLEVLR	35.36	False	2	435.774
			GPDGDVIDADFTDSK	76.19	False	2	776.344
			QDITITGASTLPSDEVER	81.76	True	2	966.482
			AVVTVPAYFNDSQR	18.46	False	2	783.899
			RVVDWLAGDFK	16.37	True	2	653.352
			FEELCSDLLDR	59.15	False	2	698.824
			QAVVNPENTFFSVK	70.75	False	2	790.409
			QFAAEEISAQVLR	76.66	False	2	731.389
			IINEPTAASLAYGFER	92.2	False	2	876.452
			DLDEVILVGGSTR	42.3	False	2	687.367
			VVDWLAGDFK	29.83	True	2	575.301
			VVGIDLGTTNSAVAAMEGGKPTIVTNAEGQR	100.85	False	3	1019.53
			MELSSLTQTNISLPFITATADGPK	60.32	False	2	1276.15
			SEVFSTAADGQTSVEINVLQGER	16.61	False	2	1219.59
POPTR_0030s00390.1	O-acetylserine (thiol)lyase		VHYETTGPEIWK	38.14	True	2	730.364
			LEMMEPCSSVK	35.39	True	2	655.792
			IGYSMITDAEEK	31.5	True	2	678.819
			VDAFVSGIGTGGTITGAGK	92.81	True	2	854.449
			TPNSYILQQFENPANPK	85.62	True	2	980.992
			YLSSVLFESVK	53.02	True	2	636.348
			TPLVYLNNVVDGCVAR	23.01	False	2	895.965
			LIVAIFPSFGER	41.81	True	2	674.885
POPTR_2555s00200.1	RuBisCO large subunit		EGNEIIREASK	16.37	True	2	623.326
			VALEACVQAR	67.78	False	2	558.795
			DLAREGNEIIR	16.89	True	2	643.346
			VALEACVQAR	20.85	True	2	558.795
			WSPELAAACEVWK	71.8	True	2	773.872
POPTR_0001s00260.1		1	SAVDTALADSGCSSLENDVLR	38.84	True	2	1090.51
POPTR_0001s00360.1		1	GFIFGPPIALAIGAK	26.39	True	2	736.438
			SLEGLQTNVQR	50.5	True	2	622.833
POPTR_0001s01350.1			LAPTIGIAVDHR	41.57	True	2	631.864
			AGDSAPEELATATQVQGHFMPIVR	36.95	True	3	842.418
			GVTALDPR	20.69	False	2	414.732
			FYGEVTQQMLK	38.82	False	2	680.334
			KPDFDAYIDPQK	61.59	False	2	718.856
			FYGEVTQQMLK	50.61	False	2	672.337
			ILVIEGLHPMYDQR	23.6	False	2	850.446
			ILVIEGLHPMYDQR	39.87	False	2	842.448
			IRDLFEQIIASR	64.8	True	2	730.915
			LDELIYVESHLSNLSTK	60.91	False	3	654.346
			LDELIYVESHLSNLSTK	78.09	False	2	981.016
			HADFPGSNNGTGLFQTIVGLK	108.23	False	2	1087.06
			GGNPDSNTLISDTTTVICLDDYHSLDR	112.87	False	3	993.794
			HADFPGSNNGTGLFQTIVGLK	44.08	False	2	1087.55
			DLFEQIIASR	41.4	True	2	596.323
			HADFPGSNNGTGLFQTIVGLK	39.21	False	2	1087.55
			QYADAVIEVLPTQLIPDDNEGK	71.03	False	2	1214.62
POPTR_0001s01630.1		14	FFSPVYLFDEGSAISWIPCGR	80.26	True	2	1224.59
POPTR_0001s01960.1		3	INGEANIVSVNAAK	30.36	True	2	700.872
			YPNSGVVLRPGFIYGK	56.28	True	2	883.983
			VVVLGGSGFVGSAICK	99.94	True	2	775.423
			GDGGLFVLAK	33.85	True	2	488.777
			INLSPVQQSLNPLQEAAANIGR	120.81	True	2	1167.13
POPTR_0001s02040.1			EGTLQPPEINSNIDLPENVELFGQK	40.39	True	2	1391.2
POPTR_0001s02170.1			IQDLR	28.18	False	2	323.182
POPTR_0001s02300.1		1	AIGLNFIDVYYR	24.93	True	2	722.386
			KEEETSEVQLEEK	40.26	True	2	789.381
			FNSLEVSGR	23.09	True	2	504.759
			LYISNLAWK	22.18	True	2	554.313
POPTR_0001s02370.1		4	LFVVNLPWSFSVVDIK	36.88	True	2	932.025
			QTLAAEGPR	29.44	True	2	471.753
			YGGPMDVAR	44.52	True	2	483.229
			LQSQPAPLPGQAPK	32.52	True	2	716.402
POPTR_0001s02500.1			LQAQSALASSDSAVVAVK	32.04	True	2	872.976
			EIPGNAAMFGVYELLK	23.53	True	2	884.454
			DLTAGTVGGAAQLLVGHPFDTIK	28.75	True	3	761.078
			EIPGNAAMFGVYELLK	43.63	True	2	876.457
POPTR_0001s02560.1		1	GNLIVEYPGTEQGK	23	True	2	752.886
POPTR_0001s02730.1		1	YAQQTDAGQLTR	27.64	True	2	676.333
POPTR_0001s02770.1		2	YATSHEWVK	22.43	True	2	560.774
			SPYEEGWMIK	40.37	False	2	620.289
POPTR_0001s02820.1		2	LAEAGMNVAR	16.77	True	2	516.264
			AEVSDIAIAVR	44.1	False	2	572.322
			NTLDFDFEDDSEGR	60.44	True	2	830.343
POPTR_0001s03560.1			TIGVAPYIVNYSGALFR	54.72	True	2	921.002
POPTR_0001s03890.1		1	NVNLPGVIVDLPTLTEK	37.62	True	2	911.519
			CCLEHASSVAK	42.41	False	2	631.286
			VGSEVLGHASK	63.73	True	2	542.293
			NAGVNGSVVSEK	58.73	False	2	580.799
			VGADIVK	15.92	False	2	351.213
			NAGVNGSVVSEK	33.26	False	2	581.291
			IVNDGVTVAK	30.99	False	2	508.292
			MAVEYDNCK	25.13	True	2	565.236
			GVVTLEEGK	15.7	False	2	466.258
			LRVEDALNATK	41.26	False	2	615.346
			DTTTIVADGSTQEAVNK	84.27	True	2	875.429
			EEVGLALDK	38.11	False	2	487.263
			VVAAGANPVLITR	63.89	False	2	640.888
			NLIEAAEQDYEK	78.29	True	2	711.841
			SADNSLYVVEGMQFDR	69.97	False	2	923.918
			GYISPYFVTDSEK	32.44	False	2	753.362
			LADLVGVTLGPK	72.16	False	2	591.858
			AAVEEGIVVGGGCTLLR	66	False	2	850.954
			SADNSLYVVEGMQFDR	95.57	False	2	915.921
POPTR_0001s03980.1		24	FGYNAATGNYEDLMAAGIIDPTK	99.4	False	2	1224.57
			TNDLAGDGTTTSVVLAQGLIAEGVK	65.84	False	3	810.763
			FGYNAATGNYEDLMAAGIIDPTK	162.19	False	2	1216.58
			SQYLDDIAILTGGTVVR	73	False	2	910.992
			DLIAILEDAIK	70.58	True	2	607.356
			GGYPVVIVAEDIEQEALATLVVNK	62.31	True	3	843.128
			MQADATLPAAQR	34.59	True	2	644.819
			MQADATLPAAQR	56.32	True	2	636.822
POPTR_0001s04170.1		3	FYTGFPVYCVR	19.68	False	2	704.84
			DVNAAVATIK	45.6	False	2	501.285
			SLDIERPTYTNLNR	53.78	False	2	846.439
POPTR_0001s04180.1		7	FDLMYSK	21.37	False	2	452.218
			CGINYQPPTVVPGGDLAK	60.38	False	2	943.477
			LISQTISSLTTSLR	87.86	True	2	760.438
			AIFVDLEPTVIDEVR	36.48	False	2	858.465
			AIFVDLEPTVIDEVR	47.63	False	2	858.465
			FDGAINVDVTEFQTNLVPYPR	134.4	False	2	1198.1
POPTR_0001s04500.1		1	QITQVYGFYDECLR	67.95	True	2	896.423
POPTR_0001s04800.1			TQYSFSHQASEK	35.77	True	2	706.825
			ITVGQGPEEK	29.48	False	2	529.279
			TKPEELTPQEVK	26.14	True	2	699.877
			SYGASGVEYSEQAEK	118.62	False	2	802.857
			AGDPVTADDLGVGGALTVLMK	32.15	False	2	1000.52
POPTR_0001s04900.1		1	VPYPVPFR	31.02	True	2	487.776
			VNTISAGPLR	28.42	False	2	514.298
			WTVQEVAESVK	35.29	False	2	638.331
			AFIAGVADDNGYGWAIAK	78.76	False	2	919.958
			VYPLDAVFDNLEDVPEDVK	76.46	True	2	1089.04
POPTR_0001s05100.1			AIGFIDTMIEYSLANAPLQK	68.81	False	2	1098.07
			YTMEINALAR	29.56	False	2	599.3
			YTMEINALAR	33.28	False	2	591.302
POPTR_0001s05320.1		4	IYDYDVYNDIGNPDK	52.46	True	2	902.407
			TLLLELVSAELDPK	81.62	False	2	770.946
POPTR_0001s05520.1		1	ISGEIPADIGR	43.24	True	2	564.306
			TLADYNIQK	41.31	True	2	533.282
POPTR_0001s06260.1			TITLEVESSDTIDNVK	68.27	True	2	882.449
			LAVLQFYK	33.93	True	2	491.292
POPTR_0001s06360.1		1	VTDAVVLIDR	48.01	True	2	550.819
POPTR_0001s06560.1		1	STFSYCLPSFR	22.07	True	2	682.819
			IVDPETGASLPR	54.14	True	2	627.837
POPTR_0001s07400.1		2	FDIGTLLGLIEK	18.16	False	2	659.885
POPTR_0001s07800.1		1	SLLTLLDENIASANQGK	68.08	True	2	893.981
POPTR_0001s07890.1		1	IVVELNGR	21.58	True	2	450.269
POPTR_0001s08100.1		1	IRDYLYNELSK	28.46	True	2	707.372
POPTR_0001s08140.1		1	FATTGTEALLLGILIEGTSVAAK	49.57	True	3	759.43
POPTR_0001s08410.1			TFAQHLAHK	23.92	True	2	526.785
			ISWAVFCEPPK	20.54	True	2	667.334
			AGQAFFDLPIEEK	38.68	True	2	732.872
			CSNCSTELVYNSK	33.2	True	2	781.334
POPTR_0001s08420.1		6	CSNCSTELVYNSK	35.02	False	2	781.827
			ILQYCSIDK	17.42	False	2	570.291
			AIMSNEEFDNLK	31.44	False	2	713.829
			AIMSNEEFDNLK	66.69	False	2	705.832
			LITLPEGSEA	23.7	False	2	515.277
POPTR_0001s08620.1		1	FGAALSDPSPTSPSQR	46.14	True	2	809.397
POPTR_0001s09280.1		1	NPESVHDFTIK	28.53	True	2	643.823
			SSGNFCTQCEAEGFRK	20.3	False	3	626.601
			DQEFSSDMGSR	48.34	False	2	629.754
POPTR_0001s09600.1			SSGNFCTQCEAEGFR	24.17	False	2	875.352
			FSQEVPPTPGQPVK	46.15	False	2	755.899
			IWTPAQDVPK	22.44	True	2	577.814
			WFALQAMSDVPGNVENVR	49.52	False	2	1017
			AITLPGEGEIMDMMEVADPDAVHAVR	33.97	False	3	923.11
			NIALAYLASLEDQELTELALHEYK	29.46	False	3	916.477
			LPDYYFDSVDLTFLLGDEK	57.8	True	2	1125.55
POPTR_0001s09660.1		2	DSQDPNPLIR	19.36	True	2	577.793
			SQPDLAILAVNTFVK	24.13	True	2	808.458
POPTR_0001s09800.1		1	IGDFGLAR	23.4	True	2	424.735
POPTR_0001s09830.1		1	GVLLESGSPEEFQLLPELAK	29.86	True	2	1078.58
POPTR_0001s09860.1		1	ANLSELLGADPSVVNLK	50.08	True	2	870.48
POPTR_0001s10040.1			QYAVFDAK	18.05	True	2	471.24
			IEINQGFSVLR	42.26	True	2	638.356
POPTR_0001s10070.1		1	VIAENLSEEEIMGLK	20.91	True	2	837.935
			LPANLVQAQR	72.92	False	2	555.325
			GFPISVYNR	29.87	False	2	526.78
POPTR_0001s10220.1		4	GWDLNLGELAR	39.57	True	2	622.325
			IGLAGLAVMGQNLALNIAEK	66.28	False	2	1006.56
POPTR_0001s10290.1		1	EQWSPALTISK	21.17	True	2	630.335
POPTR_0001s10590.1		1	LILSGAAPLSNHVEAFLR	17.81	True	3	636.695
POPTR_0001s10650.1		1	AGVIFEGGNWDR	35.99	True	2	660.82
			NIIHGSDGPETAK	40.67	True	2	669.836
			LIGATDPQK	20.03	True	2	471.766
			GLISEIISR	38.08	True	2	494.295
POPTR_0001s10670.1			TRPFFDGLCDFLSSGPVVAMVWEGEGVIK	83.98	True	3	1071.87
POPTR_0001s10710.1		1	VEVSNAAIESLDR	35.36	True	2	701.862
POPTR_0001s12390.1		2	KTEVVAAEASEK	34.15	True	2	631.335
			FGPAYVSGPIFFVFEK	49.38	True	2	902.971
POPTR_0001s12500.1			NTHVYAFAEHGNDLGTSK	27.9	True	3	654.31
			GYNMGELGAAR	44.66	True	2	569.769
			QGQVFNIEAGK	21.62	True	2	595.811
			VLPSGGISADGPPTTLSGTGIDR	48.21	True	2	1084.56
			NINSLALFSNIEVNPRPDEK	22.12	True	3	757.398
POPTR_0001s12630.1		1	GYIPLSTYLR	26.51	True	2	591.83
POPTR_0001s12640.1		1	IYSSLWNADDWATR	58.74	True	2	849.401
POPTR_0001s12840.1		1	VLQNDIDLLNPPAELEK	46.14	True	2	961.018
POPTR_0001s12960.1		1	LANSVDLASLRDPQEDAAR	37.66	True	3	681.015
			SLTAAGISHK	29.29	True	2	492.776
			QSSIESQGNAVR	55.11	True	2	638.318
			ADVDEAIEK	29.59	True	2	495.243
			AGDEQQNVFR	56.71	True	2	582.276
			QAVVNTLER	29.27	True	2	515.288
			EYGITAPDTK	15.59	True	2	547.772
			IDITGTSIGK	18.49	True	2	502.784
			GVAGLYDYGPPGCAVK	58.69	True	2	812.396
			SNVLAFWR	35.97	True	2	496.769
			LPFAAAQIGQAFR	39.81	True	2	695.386
			TFTPSVIEPSFGIGR	63.77	True	2	804.425
			GIVNNETLGYFIGR	74.07	True	2	776.909
POPTR_0001s12970.1			YSEVADLEFLMFPR	63.35	True	2	858.919
			VLAPYSSEDAR	45.91	True	2	604.301
POPTR_0001s13350.1			EGISAEVINLR	48.01	True	2	600.832
			LIESQETDR	53.86	False	2	545.772
			DFMIQGGDFDK	25.96	False	2	644.779
POPTR_0001s13480.1		7	HVVFGQVLEGMDIVK	40.08	False	2	843.948
			DFMIQGGDFDK	37.18	False	2	636.782
			RVVILESGELPMTEA	28.49	True	2	822.437
			VYFDIGIGNPVGK	49.1	True	2	689.872
			HVVFGQVLEGMDIVK	19.05	False	3	557.636
POPTR_0001s13730.1		1	AGLANLYQDGSMLTFEGQK	45.71	True	2	1022
POPTR_0001s13800.2		2	LGAAGIFIPEFLTK	43.53	True	2	738.927
			LTGTDVGYPGGLWFDPLGWGSGSPEK	71.27	False	2	1347.15
			SLGVQEAK	15.25	True	2	416.232
POPTR_0001s13860.1		3	VMGCLSYATGK	31.38	True	2	601.78
			VMGCLSYATGK	49.05	True	2	593.783
POPTR_0001s14260.1		2	LDLVGPIVEQPEYNMLSR	53.56	True	2	1045.04
			LDLVGPIVEQPEYNMLSR	68.72	True	2	1037.04
POPTR_0001s14280.1		2	EVGDIVVGSVLAPGSQR	19.21	True	2	841.958
			GLPILGVFR	31.49	False	2	486.305
			NLGLALR	15.29	False	2	379.232
POPTR_0001s14410.1		2	EQLVQIMAILGVGNAAPIFSMVPAPFKPAALLPTITEEDK	16.7	True	3	1407.76
POPTR_0001s14500.1		1	DTLLYSNVK	18.7	True	2	526.784
POPTR_0001s15140.1		1	APDSSESVPVAEK	28.64	True	2	658.322
POPTR_0001s15230.1		1	LGDIIGILNK	53.07	True	2	528.327
POPTR_0001s15290.1		1	QPEEEDAAAASK	48.78	True	2	623.283
POPTR_0001s15530.1		1	SLTTTATADAIEECRK	65.92	True	2	883.933
			FDDGVGGDNEVQR	69.11	True	2	704.31
POPTR_0001s16180.1		2	TMLEIVNQLDGFDAR	83.48	True	2	861.431
POPTR_0001s16310.1		4	TLVEHAR	24.08	True	2	413.232
			LGSTAIGLK	32.79	True	2	430.265
			AIGSGSEGADSTLQEQYNK	88.58	True	2	977.953
			LFQVEYAIEAIK	64.36	True	2	712.395
			EDVQISGYDIPK	32.61	True	2	682.34
POPTR_0001s16790.1		3	DIVDLPYVTAIMK	44.13	True	2	739.403
			FGSIPVVVGSSAEVAEAILK	50.23	True	2	987.052
			THDVIFSGRPK	19.44	True	3	419.562
			RLESYEYIR	23.33	True	2	614.82
POPTR_0001s16800.1		7	KYPLVAVAEPR	52.65	True	2	621.864
			FIGNSIDVR	28.06	True	2	510.777
			YPLVAVAEPR	34.81	True	2	557.816
			VLVNVWTIGR	59.2	True	2	578.846
			DMVNLPYIYAIAK	19.99	True	2	755.903
POPTR_0001s17720.1		1	VVTVVNPGNPSGTYIPDPLLK	38.63	True	2	1090.6
POPTR_0001s17940.1		2	EIASEVQSESK	35.81	True	2	603.796
			HNEIQTVNIK	24.13	True	2	598.325
			NSVVDELNSK	27.67	True	2	552.78
POPTR_0001s17980.1		3	LEVALNEASGNQAR	41.58	True	2	736.376
			ILAEFAEVTETLQK	51.49	True	2	796.428
			QGDPIEER	36.94	False	2	472.228
			SAADVSGAENGVPEADKPTQMETDTK	57.84	True	3	883.403
			NAVEAYVYDMR	75.86	False	2	665.809
			LQETEDWLYEDGEDETK	101.1	False	2	1050.45
POPTR_0001s18040.1		5	TFTPTQVLGMVFADLK	15.92	False	2	892.467
			VIILGDSGVGK	28.43	False	2	529.316
POPTR_0001s18330.1			NEPEEEIYLPDTIDVAGGGR	33.22	True	2	1087.52
POPTR_0001s18630.1		3	TGDIYSAGNK	20.46	True	2	513.248
			EVAEGVDVMVVR	35.59	True	2	651.841
			EGLEVFANLRPATVLPQLVDASTLK	61.15	True	3	894.501
POPTR_0001s18730.1		1	AGIAFGR	34.02	True	2	346.198
			NAGYHIWEK	24.75	True	2	559.274
			EDSAVITDEAFAHAK	65	True	2	802.384
POPTR_0001s19180.1		4	IIGNIGDQWSDLLGTSVGNR	76.95	True	2	1058.05
			DIWVFDVDETTLSNLPYYAK	55.41	True	2	1195.09
			INSAATSLQK	34.19	True	2	516.788
			LATDITAETLGFK	62.09	True	2	690.374
POPTR_0001s19220.1		3	NLLIGSNFASAASGYDEK	90.46	True	2	928.955
			SGEYEPSEKPEPDSDYIR	32.28	False	3	699.98
			SIDGGAAFGFPETPEDAAK	46.76	False	2	940.44
POPTR_0001s19360.1		4	AYIPVEEILDGEEIDR	65.79	True	2	930.963
			LEGPIAWDVLFNFEQR	64.48	False	2	967.496
POPTR_0001s19490.1		1	NNSFLVK	27.39	True	2	411.229
POPTR_0001s20510.1		2	GTGPDGHIVK	27.71	True	2	490.761
			AAALALR	22.18	False	2	343.221
POPTR_0001s20630.1		1	TVVVSTAHGLK	16.48	True	2	556.326
POPTR_0001s20770.1		1	LTEINEPSQCR	42.44	True	2	673.822
POPTR_0001s20860.1		1	LDGVVTLVDAK	25.24	True	2	565.326
			YLPQAVAEEFQK	48.01	True	2	711.867
POPTR_0001s20870.1		4	SSIQLPESPAEDGNVGQMLYR	65.47	True	2	1146.05
			LPYLASSGPGFALLEAAR	22.13	True	2	917.004
			DAPAFNPFGFVTDNPSSR	48.34	True	2	969.954
POPTR_0001s21140.1		2	NKPIEFFNEGLAEELSK	77.01	True	2	983.003
			AIFPDTDIIVTR	25.98	True	2	680.877
POPTR_0001s21400.1			DMVLKLNK	19.53	False	2	489.269
POPTR_0001s21430.1		1	GQETPGEDPLLSSK	37.35	True	2	729.359
POPTR_0001s21690.1		1	ILGLIPVK	18.95	True	2	426.799
			TAENFANATGDQGYPGGK	89.24	False	2	899.406
			FFDPLGFAGTLK	56.04	False	2	656.851
POPTR_0001s21740.1		4	WVDFFNPESQSVEWATPWSK	129.49	False	2	1220.57
			GGGSLVDPEWLDGSLPGDYGFDPLGLGK	62.78	True	2	1409.68
POPTR_0001s21750.1		1	AECLCEAFK	27.52	True	2	564.246
			TPGPGAQSALR	59.87	True	2	527.785
			IEDVTPIPTDSTR	53.42	True	2	722.37
POPTR_0001s22620.1			ELGITALHIK	24.87	True	3	365.557
			AVDNSGTVIGIK	29.17	True	2	587.327
POPTR_0001s23140.1			VPDDLLEEAK	20.49	True	2	564.792
			VGAAAAAPVEAAPAK	42.24	True	2	647.362
			SYISGDQISK	15.92	True	2	549.277
POPTR_0001s23190.1			SIEMPGLFWGASK	38	True	2	711.859
			FSISWSR	30.88	False	2	441.727
POPTR_0001s23450.1		2	GPSIWDTFTK	18	True	2	576.29
POPTR_0001s23760.1		1	VPIVASYIYR	49.17	True	2	590.84
POPTR_0001s23820.1		3	GVVIIDGSTVR	16.5	True	2	558.324
			DFVNDEAQFNK	37.15	True	2	663.802
			LDLNNDGVLSR	48.83	True	2	608.317
			NIEQHASDNVNK	37.35	False	2	684.829
			GQALADEYGIK	22.72	False	2	582.799
			LQIWDTAGQER	44.7	False	2	658.833
POPTR_0001s24290.1			TNLNVEQVFFSIAR	74.21	False	2	819.929
POPTR_0001s24320.1			LGEPAQSYEDFTASIPADECR	114.71	False	2	1178.53
			IFFIAWSPDTSR	77.31	True	2	720.37
POPTR_0001s25100.1		1	GLSLEEIESK	43.54	True	2	552.792
			AGVPELGAAQELAR	64.31	True	2	691.375
			AEAAGASVESFLGK	87.39	True	2	668.841
			RLNAVESTFQDAESIAK	24.75	True	3	626.989
			DPGTVFVAGATGQAGIR	79.29	False	2	808.923
POPTR_0001s25160.1		6	LNAVESTFQDAESIAK	55.07	True	2	861.932
			TSLTEDFSPESSYNVVVSAER	87.37	True	2	1159.05
POPTR_0001s25670.1		1	NSVAVPQK	26.94	True	2	421.74
			HVVFGK	16.05	False	2	343.703
POPTR_0001s25880.1		2	IIPSFMIQGGDFTLGDGR	24.51	True	2	962.484
POPTR_0001s26070.1		1	NLVSALPSTLK	16.72	True	2	571.842
POPTR_0001s26820.1		3	SSEFESAIQNGEK	28.55	True	2	713.329
			TIVLALASGQK	19.01	False	2	550.837
			YAEILASQGLLTTALEYLK	100.01	False	2	1049.08
POPTR_0001s26950.1			KEGEDGEAAVEEEK	44.51	True	2	760.341
			EGEDGEAAVEEEK	48.35	True	2	696.294
			ADGYILEGK	33.61	False	2	483.251
			LDTGNYSWGSEAVTR	70.69	False	2	828.387
			SAIVQVDAAPFK	57.53	False	2	623.345
			QWYLQHYGVDIGR	47.68	False	2	817.907
			ILDVVYNASNNELVR	94.14	False	2	859.958
			VPGSIVSR	20.63	True	2	407.742
			DLAAAIEAGR	42.78	True	2	493.766
			LLADDLFLTK	51.94	True	2	574.832
POPTR_0001s26960.1			WLLQFGGFK	31.04	True	2	548.303
POPTR_0001s27110.1		1	TCAQDEVLR	22.55	True	2	546.261
POPTR_0001s27450.1		1	SLNLFVETMEGLLR	15.83	True	2	811.437
			GNTANVIR	35.27	False	2	422.735
			TAAAPIER	18.91	False	2	414.733
			MMMTSGEAVK	16.29	False	2	550.742
			GAGANILR	21.6	False	2	386.227
			MMMTSGEAVK	25.98	False	2	542.745
			LLIQNQDEMIK	33.46	False	2	680.86
			AVAGAGVLAGYDK	77.88	False	2	596.322
			TMASDGLAGLYR	37.31	True	2	635.809
			TMASDGLAGLYR	41.03	True	2	635.808
			LLIQNQDEMIK	40.24	False	2	672.863
			LLIQNQDEMIK	37.34	False	2	672.864
			LQLIVFGK	15.16	False	2	459.294
			SSLDAFSQILK	34.13	False	2	604.829
			YFPTQALNFAFK	52.53	False	2	723.877
POPTR_0001s27480.1			GLASFAIDFLMGGVSAAVSK	48.01	True	2	979.002
			EGENALPQEK	28.03	False	2	557.773
POPTR_0001s27830.1		4	NGGVFPK	17.89	False	2	359.698
			VDISGVNVEK	32.33	False	2	530.287
			QLTSGLLLVTGPFK	78.44	True	2	737.438
POPTR_0001s27960.1			VNVYYNEASCGR	47.33	False	2	716.319
			YTGSSDLQLER	99.18	True	2	634.81
			FPGQLNSDLR	39.46	False	2	573.798
			VSEQFTAMFR	66.49	False	2	616.292
			YLTASAMFR	31.12	False	2	530.268
			AVLMDLEPGTMDSVR	48.73	False	2	833.395
			VSEQFTAMFR	81.77	False	2	608.295
			AVLMDLEPGTMDSVR	35.37	False	2	825.398
			AVLMDLEPGTMDSVR	22.56	False	2	817.401
			LHFFMVGFAPLTSR	29.93	False	2	819.921
			NSSYFVEWIPNNVK	30.18	False	2	848.921
			LAVNLIPFPR	54.38	False	2	570.35
			MMLTFSVFPSPK	66.95	False	2	692.855
			GHYTEGAELIDSVLDVVR	132.87	False	2	987.003
POPTR_0001s28090.1		1	EGETVLLPEYGGTEVK	26.3	True	2	860.936
			SFNAGQLTSK	27.75	False	2	526.772
			RGQCDDELINVTNK	23.07	False	2	831.4
			RGNLPGAENLVVQR	43.97	False	2	761.926
			VANVELYYK	23.39	False	2	549.794
			ALQHYTELPDIK	21.73	False	2	714.379
			TANLQGNQIINYR	54.53	False	2	752.897
			EAAELAAESPQGILR	37.19	False	2	777.91
			EVCFACVDAEEFR	78.7	False	2	816.346
			QLIDQVVSTALPESK	68.75	False	2	814.448
			DLLLVNLR	30.19	False	2	478.3
			ADDATQFLEVIK	42.47	False	2	675.351
			NLLENWLAEDK	26.17	False	2	672.844
			ISPDPIFLTTDASSVGGFYAVNR	82.1	False	2	1214.11
			EGLVSEAIESFIR	51.26	False	2	725.383
			AFMTADLPHELIELLEK	26.23	False	3	657.348
POPTR_0001s28540.1			FQSVPVQAGQTPPLLQYFGTLLTR	38.94	False	3	887.819
POPTR_0001s28550.1		1	TFMEMFQEVAESQK	79.85	True	2	852.885
POPTR_0001s28590.1		1	IGGDTVLSDAGEIYAK	33.96	True	2	804.909
			SSGGLSEDEIEK	22.43	False	2	625.791
			ETAEAYLGK	20.14	False	2	491.248
POPTR_0001s29210.1		6	RQAVTNPSNTVFGTK	67.33	False	2	810.429
			SQAFSTAADNQTQVGIK	74.42	True	2	883.44
			FESLVNHLIER	16.03	False	3	452.914
			IINEPTAAALSYGMNNK	112.83	False	2	903.957
POPTR_0001s29270.1		1	HAQGLHNVEGEK	23.41	True	3	440.222
			LGIHEDSQNK	28.84	False	2	570.786
			KDEEGNVEDVDEEK	42.24	False	2	817.855
			DEEGNVEDVDEEK	47.85	False	2	753.808
			SGDELTSLK	89.4	False	2	475.245
			AVENSPFLEK	34.37	False	2	567.295
			ELISNSSDALDK	46.07	False	2	646.323
			EISHEWSLVNK	27.19	False	2	671.343
			EGQSDIYYITGESK	46.18	False	2	795.37
			EDQLEYLEER	41.8	False	2	662.307
			SLTNDWEEHLAVK	62.79	False	2	771.381
			SDLVNNLGTIAR	47.47	False	2	636.849
			APFDLFDTK	29.05	False	2	527.266
			GIVDSEDLPLNISR	80.03	False	2	764.404
			LDAQPELFIHIIPDK	26.55	False	3	583.658
			HSEFISYPISLWIEK	34.49	False	3	616.989
POPTR_0001s29350.1			VFIMDNCEELMPEYLSFVK	15.52	False	2	1182.56
			GYEVLYMVDAIDEYAVGQLK	51.83	False	2	1138.56
			IGEILK	17.6	False	2	336.718
			IVAISLDDPR	55.73	False	2	549.811
POPTR_0001s29370.1		3	MEVATDEQFTPIK	28.94	True	2	754.869
			RIQDGGTEVVQAK	48.09	False	2	700.878
			IQDGGTEVVQAK	54.03	False	2	622.827
			FADACLR	15.29	False	2	426.705
			AGAGSATLSMAYAAVK	53.28	False	2	742.875
			AGAGSATLSMAYAAVK	61.6	False	2	734.877
			RGAEEVYQLGPLNEYER	98.28	False	2	1012
			GAEEVYQLGPLNEYER	62.93	False	2	933.948
			ANTFVAEVLGLHPK	45.86	True	2	748.417
			VAILGAAGGIGQPLAMLMK	72.51	False	2	922.013
			VAILGAAGGIGQPLAMLMK	43.93	False	2	914.015
			VAILGAAGGIGQPLAMLMK	46.61	False	2	914.016
POPTR_0001s29420.1		14	CCPNAIVNLISNPVNSTVPIAAEVFK	33.4	False	2	1414.23
			GDAGVVECAFVASEVTELPFFATK	64.87	True	2	1272.62
			GFLGQPQLENALTGMDLVIIPAGVPR	32.19	True	3	902.827
POPTR_0001s29530.1		2	YDYNSNSCVGGECR	48.59	True	2	840.823
			LVHSGGPYGENLAGGSGDLTGSAAVK	60.51	True	3	805.403
POPTR_0001s30310.1		1	VCGNPHGIIR	15.71	True	2	561.796
POPTR_0001s30690.1		1	TFQQSNAADRK	32.78	True	2	633.315
POPTR_0001s30820.1			APDDLDTR	18.55	True	2	451.714
			LAVQLVSGGSGVK	58.29	True	2	607.859
			LGEAGINLLK	40.18	True	2	514.31
			ISLCDAIIVR	21.33	True	2	580.328
			IGDIPAVEEFVFLK	27.49	True	2	788.936
			GLIEPISSVFVNLVNADFSAK	116.74	True	2	1110.6
			SGAGNIFIK	31.05	True	2	453.755
			SLGYGYVNYSNPQDAAR	76.3	True	2	937.937
			CFGFVNFENAEDAAK	40.93	True	2	859.878
			ELFSPFGTITSCK	53.82	True	2	743.865
POPTR_0001s31160.1			TMLGENLYPLVEQLEPEAAAK	28.89	True	2	1158.59
			VTGMLLEMDQTEVLHLLESPEALK	50.07	True	3	899.467
POPTR_0001s31210.1		4	GGGHTSQIYAIR	46.84	True	2	630.328
			TLLVADPR	16.5	True	2	442.764
			ALVAFYQK	31.17	True	2	470.268
			AYEPILLLGR	30.35	True	2	572.84
			DNYINYHK	15.1	True	2	533.751
			ILAMDINR	19.88	True	2	481.26
			DFVLELNK	19.53	False	2	489.269
			ENYELGLPVIQK	20.51	True	2	701.881
			EGPALPVLDQMIEDGK	15.15	True	2	864.43
			EGPALPVLDQMIEDGK	28.89	True	2	856.434
POPTR_0001s31220.1		7	SLLQSDALYQYILETSVYPR	41.47	True	2	1180.12
POPTR_0001s31270.1		1	EGIGITEILNAIVER	52.79	True	2	813.957
			KLEIDDDQK	29.37	False	2	552.28
			QGVLTPGR	19.32	False	2	414.239
			FNIANPTTGCQK	28.84	False	2	675.827
POPTR_0001s31850.1		4	ISQEVSGDSLGEEFNGYVFK	87.69	True	2	1103.02
POPTR_0001s32150.1		1	SLMAPYLPQGGAGGGGSPYSEGGALYALGLIHANHGEGIK	17.51	True	3	1295.31
POPTR_0001s32490.1		1	LLNPTELINPR	23.64	True	2	640.372
POPTR_0001s32500.1		1	KPESEPVVSEGAR	26.21	True	2	692.856
POPTR_0001s32580.1		1	LVLWNPSTRDYK	25.16	True	2	746.401
			ATDVMIAGK	57.46	False	2	453.241
			LVGVSEETTTGVK	17.87	False	2	660.356
			HSLPDGLMR	23.42	False	2	513.263
			DMSQADFGR	23.17	True	2	513.719
			LVGVSEETTTGVK	53.8	False	2	660.356
			FDNLYGCR	28.64	False	2	522.732
			VAVVCGYGDVGK	60.97	False	2	612.307
			DIIMVDHMR	30.42	False	2	565.278
			WCSCNIFSTQDHAAAAIAR	50.56	False	3	726.998
			DSAAVFAWK	38.81	False	2	497.753
			GETLQEYWWCTER	70.97	False	2	879.383
			LEIELAEVEMPGLMSCR	41.77	False	2	1004.97
POPTR_0001s32780.1		16	LEIELAEVEMPGLMSCR	21.19	False	2	996.979
			LEIELAEVEMPGLMSCR	21.14	False	2	996.978
			ALDWGPDGGPDLIVDDGGDATLLIHEGVK	71.87	True	3	982.491
			LEIELAEVEMPGLMSCR	65.69	False	2	988.98
			NNAIVCNIGHFDNEIDMLGLETFPGVK	40.03	True	3	1006.49
			VQTQPGFAR	21.99	False	2	502.269
			VFVGLPTTGGAAPAAAPAK	44.29	True	2	848.475
			SISSGFGVLLK	42.47	True	2	554.324
			LGVWGLFTR	36.43	True	2	524.8
			FGFYEFFK	32.91	True	2	542.76
POPTR_0001s32950.1			FASFETIVEMIYK	50.74	True	2	789.4
POPTR_0001s33850.1		1	LADVLELVGISK	38.41	True	2	628.876
POPTR_0001s33910.1		1	GPFQNKPEASPSK	77.88	True	2	693.854
POPTR_0001s33930.1		1	QFAEGQVAEK	26.55	True	2	553.777
			TYCAEIAHNVSTR	63.94	True	2	761.359
POPTR_0001s34370.1		2	AAQLDVVVTNK	38.93	True	2	579.329
			ESELTPSNANILDGR	58.62	False	2	808.406
			SLIISGLAESK	33.13	True	2	559.327
			ADGFVVQTGDPEGPAEGFIDPSTEK	84.1	False	2	1282.1
			SPFYGATLEELGLYK	65.46	True	2	844.432
POPTR_0001s34620.1			VGDVIESIQVVSGLDNLVNPSYK	31.88	False	2	1223.15
			FSEQYAR	22.22	True	2	450.716
			GVTSVVIK	15.54	True	2	401.755
POPTR_0001s34690.1		3	AAEAGQGFWNCPCVPMR	63.19	True	2	975.925
			VLEGIASVELTK	51.84	True	2	629.866
POPTR_0001s34760.1		2	QTTVQATGVASSLVELVQSSGFK	39.72	True	3	779.749
			AFDPVEK	20.5	False	2	403.208
			NVANMVPPYDK	18.4	False	2	632.305
			NVANMVPPYDK	22.11	False	2	632.304
			SGFIHFK	40.6	False	2	418.226
			NPGLYSELAK	35.37	False	2	546.29
			NVANMVPPYDK	32.81	False	2	624.308
			FMVFACSDSR	17.78	False	2	618.263
			GGYYDFVK	25.6	False	2	474.726
			FMVFACSDSR	22.02	False	2	610.265
			VEYIVVIGHSACGGIK	67.37	False	2	851.453
			DVATILHWK	42.58	True	2	541.803
			EAVNVSLGHLLTYPFVR	49.38	False	3	639.02
			GLMSFPYDGTTSTDFIEDWVK	70.4	False	2	1213.05
POPTR_0001s34950.1			GSFELWGLEYSLSPSLSVK	82.14	True	2	1050.04
			GLMSFPYDGTTSTDFIEDWVK	123.89	False	2	1205.05
			VTRPILGIK	34.12	True	2	498.832
			VTLADQSTYDAK	54.76	True	2	656.321
			LQSDELATVR	23.94	True	2	566.303
			VGEQVTVEVLR	31.53	True	2	614.848
			LRPIPVGVSADLLVGQK	39.63	True	3	588.024
POPTR_0001s34960.1		6	VFAIGNPFGLDHTLTTGVISGLR	41.14	True	3	795.77
POPTR_0001s35090.1		1	QLLNQLGAK	18.45	True	2	493.287
POPTR_0001s35310.1		1	VQEDSEQELQR	15.01	True	2	680.821
POPTR_0001s35370.1		1	LPADSILLNTR	70.93	True	2	606.851
POPTR_0001s35580.1		1	LGNTHVTATCGAR	28.72	True	2	679.336
			LVNYQHLMPTR	26.81	True	2	694.361
			DRPYGHCLVAGIK	21.38	True	3	495.925
POPTR_0001s35630.1			DVVTADCLSTK	24.95	True	2	604.794
			LVNYQHLMPTR	22.77	True	3	457.911
			YTLDVDLK	23.02	True	2	483.76
POPTR_0001s35790.1		1	QLIYNFPEELFANAGILAIEHADFDGIER	32.04	True	3	1102.55
POPTR_0001s35960.1		1	LADCAIGFGK	23.34	True	2	526.266
POPTR_0001s36300.1		1	AVVAQFNADQLLTERPQVSALVR	36.49	True	3	842.465
POPTR_0001s36340.1		1	LTYFIMIFASVHFVLSHLPNFNSISGVSLAAAVMSLSYSTIAWSASVHK	17.62	True	4	1329.44
POPTR_0001s36650.1			IELAR	15.09	False	2	301.187
POPTR_0001s36700.1		3	GEHTYVPVTQK	34.93	True	2	629.825
			EPVFSFWFNR	55.9	True	2	664.825
			FDGILGLGFQEISVGK	29.95	True	2	840.454
			GLVVPVIR	18.88	True	2	426.787
POPTR_0001s36710.1			EAVFFLR	24.67	True	2	441.248
POPTR_0001s36870.1		3	TGKPEGLRPTIR	16.45	True	2	662.888
			EQVDSYFK	26.37	True	2	508.24
			TGPLGIVGR	37.53	True	2	435.264
			VVGVGGGGNNAVNR	74.45	True	2	635.338
POPTR_0001s37020.1		2	GLGTGGNPLLGEQAAEESK	77.49	True	2	914.458
			IEEDIQDAQDAALK	116.48	True	2	779.883
[truncated: 4,486 more rows]

## Sheet: C
		S-nitroso-proteome			Progenesis LC-MS abundances									Total proteins (from WCE)			Progenesis LC-MS abundances									Normalization
Accession	Description	Unique peptide count	Unique peptides used for quantitation	MASCOT score	C1	C2	C3	O1	O2	O3	FP_C	FP_O		Unique peptide count	Unique peptides used for quantitation	MASCOT score	C1total	C2total	C3total	O1total	O2total	O3total	Avg_C_total	Avg_O_total		C1norm	C2norm	C3norm	O1norm	O2norm	O3norm	log2(avgO/avgC)
POPTR_0001s03250.1	Unknown	2	2	95.65	5279.5	8570.5	12633.7	7039	9176.9	9838.5	4366.5	951.8		8	1	448.74	97958	90074	105670	92072.7	66489.7	81746	97900.6	80102.8		3.7749e+06	6.128e+06	9.03324e+06	6.15122e+06	8.01948e+06	8.59764e+06	0.265886
POPTR_0001s06530.1	NADPH-quinone oxidoreductase	2	2	78.01	10728	25396.9	4678.6	2254.5	2202.8	4217.8	1334.4	9921.1		not detected			487636	1.1544e+06	212664	102477	100127	191718	618235	131441		1.21468e+06	2.87558e+06	529737	1.20065e+06	1.17312e+06	2.24623e+06	3.20343e-16
POPTR_0001s08770.1	Translation elongation factor, mitochondrial	7	6	582.43	64779	73913.1	127132	58482.9	87768.3	168137	50816.1	46143.2		21	4	1235.44	970387	1.05063e+06	1.01678e+06	861531	792234	866555	1.0126e+06	840107		4.47811e+06	5.10954e+06	8.78852e+06	4.87296e+06	7.3131e+06	1.40096e+07	0.511494
POPTR_0001s11010.1	Luminal binding protein (BiP2) isoform A	4	2	268.05	28637.7	11983.3	9779.2	5936.8	17127.7	11813.1	12985	1711.6		16	2	1035.66	226594	227152	250168	130674	164939	189561	234638	161724		8.54354e+06	3.575e+06	2.91745e+06	2.56966e+06	7.41347e+06	5.11313e+06	0.00577013
POPTR_0001s11600.1	Photosystem I chain III	2	2	123.41	132744	189646	144268	61741.9	50074.7	144531	62396.6	43857.9		5	4	377.82	7.18747e+06	7.12493e+06	6.19601e+06	8.99516e+06	1.37787e+07	7.90618e+06	6.83614e+06	1.02267e+07		1.35926e+06	1.94192e+06	1.47726e+06	422614	342754	989293	-1.44535
POPTR_0001s12930.1	Transaldolase, putative	2	2	116.65	12011.7	9208.6	12073.1	15237	10488	27506.6	6298.8	7013.9		5	5	211.18	413827	415579	470134	560902	592069	475371	433180	542780		1.94104e+06	1.48807e+06	1.95096e+06	1.96505e+06	1.35259e+06	3.5474e+06	0.351645
POPTR_0001s13800.1	Chlorophyll a/b-binding protein type II precursor	2	2	161.84	61037.9	70969.9	37319.6	15596.8	17981.5	13819.7	18397.7	42.4		4	3	304.04	589880	784191	293489	750353	1.27831e+06	686497	555853	905055		7.68666e+06	8.93742e+06	4.69975e+06	1.20631e+06	1.39075e+06	1.06886e+06	-2.54022
POPTR_0001s14040.1	Hsp 60-2	3	3	182.46	6551.1	7108.5	12633.2	3188.2	11413	12281.6	1588.2	463.9		12	4	476.75	337576	377364	416352	287039	103187	335810	377098	242012		1.21607e+06	1.31954e+06	2.34508e+06	922161	3.30112e+06	3.55235e+06	0.671875
POPTR_0001s16300.1	Alanine aminotransferase	3	3	304.25	209.4	155.6	366	121.7	495.2	342.1	33.5	237.8		not detected			9518.18	7072.73	16636.4	5531.82	22509.1	15550	11075.8	14530.3		1.32343e+06	983409	2.31316e+06	586292	2.38564e+06	1.64807e+06	-1.60171e-16
POPTR_0001s20480.1	Translation initiation factor 4A	2	2	112.8	2198.5	1232.5	1257.2	1520.7	1910.5	1053.9	505.5	3708.5		13	2	677.67	371468	455961	421073	270095	525073	282519	416167	359229		369791	207308	211463	296326	372283	205365	0.148366
POPTR_0001s22980.1	Calmodulin-like protein 6a	2	2	171.2	2697	810.8	2295.8	7354.9	9313.1	21244	10656.1	5581.8		4	4	225.95	3.23724e+06	3.1092e+06	3.67519e+06	3.68072e+06	1.17709e+06	3.74502e+06	3.34054e+06	2.86761e+06		56514.7	16990	48107.7	179537	227338	518578	2.92787
POPTR_0001s23310.1	Glycosyl hydrolase family protein	14	14	1813.29	1.33452e+06	3.7487e+06	2.33836e+06	4.95217e+06	2.62982e+06	2.22414e+06	564838	211858		9	7	535.66	1.29409e+06	1.33085e+06	1.42479e+06	1.28686e+06	519667	898113	1.34991e+06	901546		6.92018e+07	1.94389e+08	1.21256e+08	3.84508e+08	2.04191e+08	1.72692e+08	0.984351
POPTR_0001s25410.1	Tubulin beta-2/beta-3 chain	3	3	273.49	22696.7	17556.1	22080.7	19932.3	47278.9	44407.2	21458.5	13103.7		not detected		729.91	1.03167e+06	798005	1.00367e+06	906014	2.14904e+06	2.01851e+06	944447	1.69119e+06		1.68222e+06	1.30121e+06	1.63657e+06	825018	1.95692e+06	1.83806e+06	-1.60171e-16
POPTR_0001s25630.1	Thiamine biosynthesis protein ThiC	3	2	281.62	12231.6	8707.1	28743.4	10740.3	4917.8	36303.1	1138.5	399.5		3	2	173.14	62511	92000.5	100636	24747.3	40600.5	24739.9	85049.3	30029.3		1.00672e+07	7.1664e+06	2.36573e+07	2.50363e+07	1.14637e+07	8.46247e+07	1.56664
POPTR_0001s26020.1	Aminotransferase	12	2	1144.26	553704	344944	472394	265778	490950	1.03342e+06	14651.8	12548.5		15	4	608.05	690952	754191	663629	458046	839929	372830	702924	556935		5.51401e+07	3.43509e+07	4.70429e+07	3.34051e+07	6.17065e+07	1.29888e+08	0.720666
POPTR_0001s26970.1	Ribosomal protein L1	2	2	77.3	8467	3348.3	10844	1256.3	7745.9	13218.1	1787.4	2082.5		6	6	313.73	973356	1.02168e+06	1.04317e+06	588185	676715	549275	1.01274e+06	604725		585237	231434	749534	145423	896627	1.53006e+06	0.715681
POPTR_0001s29670.1	Tubulin alpha chain	5	5	398.03	27345.7	22638.1	30043.8	30429.2	62366.2	68053.3	14490.2	21937.7		9	1	610.96	1.23642e+06	1.3807e+06	1.23393e+06	1.05379e+06	1.61767e+06	1.05539e+06	1.28368e+06	1.24228e+06		1.49118e+06	1.23447e+06	1.6383e+06	1.71462e+06	3.5142e+06	3.83466e+06	1.05443
POPTR_0001s30950.1	Cathepsin L-like proteinase	4	4	466.76	5157.6	4017.2	7817.6	6561.2	8447.6	18953.7	14597.1	3008.1		not detected			234436	182600	355345	298236	383982	861532	257461	514583		1.40228e+06	1.09222e+06	2.1255e+06	892536	1.14915e+06	2.57832e+06	0
POPTR_0001s31700.1	Actin	6	6	570.12	173600	175212	306063	113812	147035	364607	106791	129700		17	2	1076.05	2.58093e+06	2.75564e+06	2.52872e+06	2.50822e+06	3.89024e+06	1.9314e+06	2.62176e+06	2.77662e+06		4.63505e+06	4.67809e+06	8.17175e+06	2.86926e+06	3.70683e+06	9.19194e+06	-0.149106
POPTR_0001s32770.1	Glycine hydroxymethyltransferase	4	4	236.02	152482	26905.7	40020.1	19488.6	22385.2	45202.2	34128.5	2997.5		7	3	414.23	575486	633955	638723	721669	895347	595992	616054	737669		1.7326e+07	3.0572e+06	4.54734e+06	1.84934e+06	2.12421e+06	4.28939e+06	-1.59319
POPTR_0001s34950.3	Carbonic anhydrase	7	7	513.36	276164	312085	412985	149817	277189	570691	138235	82541.9		13	1	681.36	424178	476573	361084	375000	858547	433594	420612	555714		4.59604e+07	5.19385e+07	6.87307e+07	1.88716e+07	3.49159e+07	7.18866e+07	-0.406958
POPTR_0001s35230.1	Ribosomal protein 50S	3	3	145.16	42831.8	31852.9	96251.5	39232.1	59123.2	155330	67774.1	63765.6		5	5	400.81	7.71382e+06	7.53077e+06	8.15213e+06	5.60412e+06	1.71486e+06	6.6184e+06	7.79891e+06	4.6458e+06		384442	285899	863916	591125	890832	2.34042e+06	1.31693
POPTR_0001s39630.1	Polyphenol oxidase	2	2	91.87	11943.2	36599.5	5420	3495.2	5310.6	5529.3	2468.1	524.5		8	5	277	117885	260328	284311	220524	207067	264538	220841	230710		3.78563e+06	1.16009e+07	1.71798e+06	1.06049e+06	1.6113e+06	1.67766e+06	-1.97548
POPTR_0001s40480.1	Glycolate oxidase	2	2	78.19	53937.4	54420.9	74171.9	30106.5	48939.8	107898	52694.5	11457		22	4	1144.33	3.50813e+06	3.81477e+06	3.48315e+06	3.08574e+06	6.51013e+06	2.60714e+06	3.60202e+06	4.06767e+06		1.0482e+06	1.05759e+06	1.44142e+06	518099	842199	1.8568e+06	-0.140924
POPTR_0001s47210.1	Fructose-bisphosphate aldolase	6	5	577.57	126423	71328.4	162369	36770.6	79543.1	161619	54868.4	38839.8		10	1	832.37	1.1741e+06	1.25827e+06	1.1007e+06	754049	909292	718137	1.17769e+06	793826		7.51439e+06	4.23965e+06	9.65096e+06	3.24245e+06	7.01415e+06	1.42517e+07	0.195321
POPTR_0002s00490.1	Fructose-6-phosphate 1-phosphotransferase	6	6	556.23	8141.4	5054.7	8579	6362.5	7863.8	15115.6	14416.5	9007		not detected			370064	229759	389955	289205	357445	687073	329926	444574		1.72735e+06	1.07245e+06	1.8202e+06	1.0018e+06	1.23819e+06	2.38001e+06	0
POPTR_0002s00840.1	GAPDH	8	7	749.76	123857	106219	188642	80856.3	133223	173493	83089.8	54777.6		20	14	1260.82	1.6333e+07	1.61257e+07	1.52936e+07	1.29543e+07	1.62184e+07	1.14509e+07	1.59174e+07	1.35412e+07		544686	467119	829590	417979	688684	896856	0.121736
POPTR_0002s01080.1	Catalase	5	5	483.39	65595.7	53674.5	155702	140757	193562	421956	52468.3	40267		13	5	623.06	1.32057e+06	1.2675e+06	1.19217e+06	1.47537e+06	2.77523e+06	1.55872e+06	1.26008e+06	1.93644e+06		3.64398e+06	2.98173e+06	8.64957e+06	5.08819e+06	6.99703e+06	1.52532e+07	0.839731
POPTR_0002s01320.1	Cell division protein ftsH homolog	2	2	150.22	9127.2	10770.7	21267	3578.4	14574	16379.6	6078.1	2413		16	16	1079.42	3.1926e+06	3.41303e+06	3.37093e+06	2.8042e+06	4.77123e+06	2.99101e+06	3.32552e+06	3.52215e+06		192122	226716	447656	71118	289647	325532	-0.336356
POPTR_0002s01650.1	Glutathione S-transferase	4	4	286.81	864738	65240.1	65818	21092.9	59682	71208	31350.6	22001.9		7	7	337.02	7.62475e+06	7.6881e+06	7.28706e+06	8.298e+06	7.53056e+06	1.35281e+07	7.5333e+06	9.78555e+06		8.03521e+06	606216	611586	150886	426929	509380	-3.08931
POPTR_0002s01740.1	Plastocyanin	4	3	530.73	6.09822e+06	2.65877e+06	3.78034e+06	5.37707e+06	6.09074e+06	7.93563e+06	19715.4	72181.1		6	3	414.98	3.43835e+06	2.65175e+06	2.7569e+06	6.32875e+06	212746	6.22836e+06	2.949e+06	4.25662e+06		1.44753e+08	6.31109e+07	8.97335e+07	8.84258e+07	1.00162e+08	1.30501e+08	0.100599
POPTR_0002s05390.1	mRNA-binding protein, putative	3	3	152.74	35758.9	18992.7	44201.9	11538.8	21962.2	31432.8	19586	7946.9		12	7	518.02	2.33001e+06	2.39208e+06	2.43191e+06	1.97908e+06	1.80977e+06	1.8364e+06	2.38467e+06	1.87508e+06		1.04967e+06	557516	1.29751e+06	430763	819886	1.17344e+06	-0.260948
POPTR_0002s05640.1	Aldo/keto reductase family protein	2	2	127.03	32982.2	18146.4	26657.8	6751	15781.1	15564.8	4568	11469.4		5	2	363.33	425660	390384	371889	429815	347524	377876	395978	385071		5.83051e+06	3.20788e+06	4.7125e+06	1.22723e+06	2.86876e+06	2.82944e+06	-0.989551
POPTR_0002s07290.1	Alcohol dehydrogenase, class III	6	6	549.91	71090.6	84821.7	63114.9	67057.6	52484.8	114119	51067.2	36161.2		3	2	68.68	235572	209618	224861	257799	283749	257843	223350	266464		2.22804e+07	2.65839e+07	1.97808e+07	1.7616e+07	1.37878e+07	2.99791e+07	-0.161321
POPTR_0002s08010.1	Protease family S9b protein	5	5	236.48	73903.4	47202.3	86952.7	57284.8	69908.4	89018.1	33711.9	52079.7		not detected			3.35925e+06	2.14556e+06	3.9524e+06	2.60385e+06	3.17765e+06	4.04628e+06	3152400	3.27593e+06		1.64105e+06	1.04814e+06	1.93081e+06	1.22406e+06	1.4938e+06	1.90214e+06	3.20343e-16
POPTR_0002s08260.1	Protein disulfide-isomerase precursor	8	8	535.36	31138.6	30318.8	36941	28064.2	55228.9	32221.6	24127.2	1531.6		10	10	584.77	2.11583e+06	2.33632e+06	2.21283e+06	1.92486e+06	833463	2.22256e+06	2.22166e+06	1.6603e+06		981114	955283	1.16394e+06	1.18322e+06	2.32851e+06	1.3585e+06	0.651568
POPTR_0002s08280.1	Delta-aminolevulinic acid dehydratase	2	2	155.01	6152.9	3994.6	9842.6	1973.5	7890.6	17570.8	1006.5	1217.6		9	9	410.54	1.17087e+06	1.18317e+06	1.20777e+06	754420	967817	978998	1.18727e+06	900412		362767	235516	580307	153424	613433	1.36599e+06	0.855719
POPTR_0002s12130.1	Aconitase	3	3	177.77	8457.5	11554.7	9908.6	18153.7	21536.5	30457.1	8851.2	8474.1		5	2	153.39	216652	202859	196655	267969	199247	251059	205389	239425		2.88246e+06	3.93804e+06	3.37702e+06	5.30755e+06	6.29657e+06	8.90466e+06	1.00802
POPTR_0002s12610.1	Subtilisin/kexin-related serine protease	2	2	105.59	43386.4	33827.2	44334	32439.9	64320.6	58842.1	11963.8	16193.9		not detected			1.97211e+06	1.5376e+06	2.01518e+06	1.47454e+06	2.92366e+06	2.67464e+06	1.84163e+06	2.35762e+06		1.64911e+06	1.28577e+06	1.68513e+06	963174	1.90974e+06	1.74708e+06	3.20343e-16
POPTR_0002s14730.1	Transketolase, putative	14	14	1349.73	3.96944e+06	836899	1.24026e+06	451242	549536	1.11313e+06	680966	347933		28	28	1896.3	5.47778e+07	5.77005e+07	5.7147e+07	4.11765e+07	5.57079e+07	4.27064e+07	5.65417e+07	4.65303e+07		4.91426e+06	1.0361e+06	1.53547e+06	678847	826721	1.67459e+06	-1.23506
POPTR_0002s17040.1	Hydroxyproline-rich glycoprotein family protein	2	2	86.77	4187.9	4548.5	10790.1	1196.6	1877.1	6719.8	11823.3	312.2		5	1	317.05	242825	200807	184607	220120	186701	133698	209413	180173		1.39988e+06	1.52042e+06	3.60678e+06	464897	729282	2.61074e+06	-0.778571
POPTR_0002s19210.1	ADP-ribosylation factor	2	2	70.35	1738	3507.2	2283.5	1161.5	2634.1	2559.9	263.2	56		11	11	563.33	4.40409e+06	4.7459e+06	4.76913e+06	4.19013e+06	7.1362e+06	3.42466e+06	4.63971e+06	4.917e+06		26221.5	52913.7	34451.5	16535.5	37499.9	36443.6	-0.328138
POPTR_0002s22600.1	GAPDH A subunit	9	8	717.91	270668	251726	400701	169191	272635	522695	214828	101306		17	4	1121.14	8.71729e+06	1.06842e+07	7.77443e+06	8.28893e+06	1.36255e+07	7.59965e+06	9.05864e+06	9.83802e+06		2.09157e+06	1.9452e+06	3.09639e+06	1.20384e+06	1.93987e+06	3.71911e+06	-0.0557395
POPTR_0002s23920.1	Glycosyl hydrolase family 38 protein	3	3	137.09	14968.2	16395.7	12420.7	9737.9	16362.8	27146.6	7937.6	6693.7		not detected			680373	745259	564577	442632	743764	1.23394e+06	663403	806777		1.57939e+06	1.73002e+06	1.31059e+06	844909	1.41972e+06	2.35537e+06	-4.80514e-16
POPTR_0002s25510.2	Photosystem I reaction center subunit IV A	4	4	305.44	48437.5	66221.9	140738	58168.8	93668	130742	21323.3	119194		2	2	193.04	1.47241e+06	1.35083e+06	1.51079e+06	1.43775e+06	713151	1.42705e+06	1.44467e+06	1.19265e+06		2.34698e+06	3.20871e+06	6.8193e+06	3.41408e+06	5.49763e+06	7.67361e+06	0.422479
POPTR_0003s08760.1	Glycine cleavage system protein H precursor	3	3	368.81	223440	211009	474895	1.75676e+06	764253	767093	28545.4	104354		5	4	350.99	2.52465e+06	2.64497e+06	2.11192e+06	4.62762e+06	232716	5.32729e+06	2.42718e+06	3.39588e+06		6.44403e+06	6.08552e+06	1.3696e+07	3.62125e+07	1.57537e+07	1.58123e+07	1.36985
POPTR_0003s09830.1	Phosphoribulokinase	11	5	1112.2	169188	164928	301276	127235	239851	377479	69756.7	45719.1		18	7	1266.67	5.06452e+06	4.95411e+06	5.08936e+06	4.56365e+06	5.03762e+06	4.88219e+06	5.036e+06	4.82782e+06		2.3517e+06	2.29249e+06	4.18772e+06	1.84482e+06	3.47767e+06	5.47318e+06	0.289656
POPTR_0003s10720.1	Serine-type endopeptidase	2	2	164	3259.5	2380.3	11077.1	10971.2	15861.5	23145.2	9610.7	4210.1		not detected			148159	108195	503505	498691	720977	1.05205e+06	253286	757241		900818	657836	3.06135e+06	1.01419e+06	1.46625e+06	2.13956e+06	3.20343e-16
POPTR_0003s16610.1	Peptidyl-prolyl cis-trans isomerase cyclophilin-type family protein	2	2	176.84	15206.7	9451.5	12445.6	8815.1	18636.5	16318.4	12267.4	2000.9		7	2	374.46	565072	693434	537696	564780	305992	500164	598734	456979		1.77787e+06	1.10501e+06	1.45506e+06	1.3503e+06	2.85474e+06	2.49965e+06	0.628164
POPTR_0003s17670.1	Glutathione-disulfide reductase, putative	2	2	263.58	6271.5	9450.4	6324.3	3600.5	9216.3	17855.2	7953.3	2205.9		2	2	131.21	249396	280920	278684	237570	291885	182024	269667	237160		1.62795e+06	2.45313e+06	1.64166e+06	1.06272e+06	2.72028e+06	5.27013e+06	0.661709
POPTR_0003s20870.1	Chaperonin precursor	9	4	687.12	27405.4	30536.4	43767.3	20517.8	56058.1	66663.2	20302.8	11248.8		23	5	1763.61	3.0431e+06	3.38933e+06	3.69543e+06	1.38843e+06	1.15503e+06	2.00641e+06	3.37595e+06	1.51662e+06		568248	633169	907511	947001	2.58737e+06	3.07685e+06	1.64841
POPTR_0004s01220.1	Adenosine 5-phosphosulfate reductase	2	2	163.53	4674.5	4540	11048.9	10265.4	12360	35106.1	408.1	0.2		not detected			212477	206364	502223	466609	561818	1.59573e+06	307021	874720		1.06577e+06	1.03511e+06	2.51912e+06	821495	989117	2.80939e+06	0
POPTR_0004s01320.1	Glyoxalase I homolog	2	2	154.27	36853.2	14870.1	18191.3	5105.2	12791.3	15439.2	17138.9	3134.8		5	5	254.92	1.25295e+06	1.22476e+06	1.21377e+06	1.33008e+06	738684	947984	1.23049e+06	1.00558e+06		2.0965e+06	845926	1.03486e+06	355380	890420	1.07474e+06	-0.77732
POPTR_0004s01470.1	ATP synthase gamma chain 1	2	2	69.02	26716.6	24735.5	53397.1	15962	49048.4	72034.2	28720.8	8964.8		19	18	1233.82	1.26582e+07	1.33861e+07	1.20631e+07	1.1317e+07	1.99213e+07	1.16556e+07	1.27025e+07	1.4298e+07		147228	136311	294258	78146.8	240131	352665	0.215629
POPTR_0004s09910.1	Ribulose bisphosphate carboxylase small chain 1A	4	2	372.26	137445	88626.7	239927	36170.4	52469.3	251830	69187.1	25288.6		2	1	106.18	277237	215517	415355	146100	255978	470254	302703	290777		3.17842e+07	2.04949e+07	5.54831e+07	8.70745e+06	1.26312e+07	6.06241e+07	-0.394811
POPTR_0004s10120.1	Multifunctional chaperone (14-3-3 family)	4	3	228.39	10506.3	9622.1	13083.5	9408.5	9804.3	9554.3	6023.4	2869.4		10	2	615.25	660702	769424	662391	1.00468e+06	352719	916080	697506	757825		1.05439e+06	965651	1.31303e+06	869059	905619	882526	-0.326941
POPTR_0004s10500.1	Endo-1,3-beta-glucanase	3	3	95.78	366.5	1212.3	634	480.7	1896.8	811	2274.2	484.7		not detected			16659.1	55104.5	28818.2	21850	86218.2	36863.6	33527.3	48310.6		765198	2.5311e+06	1.3237e+06	696514	2.74838e+06	1.1751e+06	0
POPTR_0004s14960.1	Metalloendoprotease HMP1 (insulinase superfamily)	5	5	297.95	50775.6	30549.9	33378.1	21499.1	42949.6	52729.6	23153.9	3530		17	17	777.16	2.06222e+06	2.33958e+06	2.0103e+06	1.70883e+06	2.80262e+06	1.7872e+06	2.13736e+06	2.09955e+06		1.66293e+06	1.00053e+06	1.09315e+06	716790	1.43196e+06	1.75803e+06	0.0565478
POPTR_0004s16920.1	Latex plastidic aldolase-like protein	8	3	861.36	364691	378446	836617	239887	260322	600526	243996	64555.6		24	3	1209.76	4.92545e+06	5.14228e+06	5.25452e+06	3.25225e+06	2.87982e+06	2.83847e+06	5.10742e+06	2.99018e+06		4.9983e+06	5.18682e+06	1.14663e+07	5.61575e+06	6.09413e+06	1.40583e+07	0.251129
POPTR_0004s17530.1	Triosephosphate isomerase	3	3	131.61	19123.9	26226.8	48268.2	19230.2	34134.4	40773.5	42456.9	12529.8		9	3	533.43	618394	723622	613318	542950	495743	750272	651778	596321		2.05388e+06	2.81672e+06	5.18393e+06	2.25736e+06	4.00691e+06	4.78625e+06	0.13627
POPTR_0004s18190.1	Glycerate dehydrogenase	4	4	512.26	24501.5	19697.1	36245.2	5140.1	25829.4	46121.9	11825.4	2184.2		18	18	1103.41	8.26552e+06	8.9905e+06	7.54853e+06	5.24732e+06	8.76373e+06	4.99738e+06	8.26818e+06	6.33614e+06		207434	166759	306859	56786.4	285356	509542	0.322554
POPTR_0004s20220.1	Methionine synthase II (cobalamin-independent)	4	2	207.51	13889.3	11127	9511.9	12593.6	17907.8	26392.1	19137.5	4014.8		19	5	952.81	1.38457e+06	1.48509e+06	1.3819e+06	1.21995e+06	2.41672e+06	1.17926e+06	1.41719e+06	1.60531e+06		686043	549603	469827	549147	780874	1.15083e+06	0.540666
POPTR_0005s01370.1	Unknown	4	2	350.44	31533.8	22230.4	48906.1	11270.9	19277.1	66490.5	29738.6	9373.5		10	4	483.37	3.79628e+06	3.96861e+06	4.06869e+06	3.52013e+06	5.1006e+06	3.4369e+06	3.94453e+06	4.01921e+06		559602	394503	867893	196298	335737	1.15802e+06	-0.10845
POPTR_0005s05450.1	NAD-dependent epimerase/dehydratase family protein	2	2	191.27	5917.3	4720.7	8544.6	4811	10811.1	16129.1	4173.8	784.3		8	8	362.67	1.26676e+06	1.47097e+06	1.43752e+06	1.49915e+06	1.94518e+06	1.44487e+06	1.39175e+06	1.62974e+06		297619	237434	429762	206641	464355	692772	0.499274
POPTR_0005s09860.1	Acetylornithine aminotransferase	4	4	432.77	49961.9	44914.6	66589.6	57655.2	100852	176389	16342.1	4110		not detected			2.271e+06	2.04157e+06	3026800	2.62069e+06	4.58419e+06	8.01769e+06	2.44646e+06	5.07419e+06		1.42955e+06	1.28513e+06	1.90532e+06	795371	1.39129e+06	2.43334e+06	3.20343e-16
POPTR_0005s11500.1	Unknown	12	6	861.6	1.04936e+06	114106	144828	74717.5	121054	155490	89810.3	30644.4		17	7	998.58	5.87825e+06	5.59233e+06	5.9956e+06	5.03836e+06	4.82462e+06	4.77715e+06	5.82206e+06	4.88004e+06		1.26167e+07	1.37192e+06	1.7413e+06	1.07176e+06	1.73642e+06	2.23037e+06	-1.64243
POPTR_0005s11600.1	Naringenin 3-dioxygenase	2	2	94.54	12370.4	23756.5	17529.6	5462.5	4658.2	4019.8	7873.2	2124.3		4	4	162.74	300084	248224	453715	181317	27412.9	50192.9	334008	86307.7		2.59254e+06	4.97879e+06	3.67379e+06	4.43037e+06	3.77804e+06	3.26026e+06	0.0283992
POPTR_0005s12770.1	Quinone reductase family protein	2	2	311.45	26027.9	39537.9	25420.2	16436.9	6273.7	4754.6	2394.2	75.4		not detected			1.18309e+06	1.79718e+06	1.15546e+06	747132	285168	216118	1.37858e+06	416139		1.32162e+06	2.00762e+06	1.29076e+06	2.7649e+06	1.05532e+06	799785	-1.60171e-16
POPTR_0005s13860.1	O2 evolving complex 33kD protein	7	3	534.74	166564	225051	281251	196222	361507	310656	48417.5	38552.8		9	4	619.52	1.97969e+07	1.77954e+07	1.76751e+07	2.26281e+07	2.63433e+06	2.39149e+07	1.84225e+07	1.63925e+07		632894	855128	1.06867e+06	837919	1.54373e+06	1.32658e+06	0.536451
POPTR_0005s15660.1	RuBisCO small chain 1A	4	2	355.83	36138	25094.9	84702.9	10471.9	11710.7	81784.2	21095.2	12265.6		2	1	58.68	40648.6	31872.4	62498.8	19686.4	30005.8	64752.6	45006.6	38148.3		5.62064e+07	3.90308e+07	1.31741e+08	1.92154e+07	2.14885e+07	1.50069e+08	-0.250693
POPTR_0005s17350.1	Ascorbate peroxidase, putative	6	6	479.82	72899.8	91446.7	129326	61231.6	67126.1	62338.8	46689.1	33897.4		9	9	599.15	1.93248e+06	2.00356e+06	1.82026e+06	2.39132e+06	2.52516e+06	1.96844e+06	1.91877e+06	2.29497e+06		2.65951e+06	3.33613e+06	4.71804e+06	1.86765e+06	2.04744e+06	1.90142e+06	-0.881226
POPTR_0005s22860.1	Aldo/keto reductase family protein; similar to aldo/keto reductase family	3	3	162.65	40390.3	26809.2	50106.7	13655.5	18832.9	17322.2	14328.2	998.1		9	7	447.87	2.53682e+06	2.45074e+06	2.35804e+06	2.05035e+06	1.9872e+06	1.43917e+06	2.44853e+06	1.82557e+06		1.1547e+06	766436	1.43248e+06	523608	722131	664205	-0.812185
POPTR_0005s25480.1	Iron(III)-zinc(II) purple acid phosphatase precursor	6	6	390.43	16595.3	37965.5	29266.7	16108.9	11939.3	40818.7	11319.3	7078.6		not detected			754332	1.7257e+06	1.3303e+06	732223	542695	1.8554e+06	1.27011e+06	1.04344e+06		914620	2.0924e+06	1.61298e+06	1.08068e+06	800959	2.73836e+06	0
POPTR_0005s26080.1	Chlorophyll a/b-binding protein 2	6	2	548.14	461717	597296	606964	220556	202931	411211	117288	140052		10	3	474.66	5.76622e+06	6.07724e+06	5.36702e+06	7.693e+06	9.75476e+06	8.63162e+06	5.73683e+06	8.69313e+06		5.63381e+06	7.28813e+06	7.40609e+06	1.77599e+06	1.63407e+06	3.31121e+06	-1.59666
POPTR_0005s26740.1	Plastocyanin	5	4	719.9	5.32384e+06	3.27648e+06	1.68363e+06	6.39542e+06	4.37276e+06	8.27678e+06	70597	66145.4		6	3	406.59	2.8188e+06	2.83964e+06	3.68385e+06	5.21813e+06	605487	5.15355e+06	3.1141e+06	3.65906e+06		1.19671e+08	7.36501e+07	3.78453e+07	1.22348e+08	8.36536e+07	1.5834e+08	0.656358
POPTR_0006s03660.1	Glutamate synthase, ferredoxin-dependent	34	15	3297.06	909187	870593	891793	1.55968e+06	2.46887e+06	4.81597e+06	135235	490938		38	14	1879.92	3.14781e+06	3.50302e+06	2.92892e+06	2.93857e+06	7.03616e+06	2.90767e+06	3.19325e+06	4.29414e+06		1.99305e+07	1.90845e+07	1.95492e+07	2.54248e+07	4.02458e+07	7.85066e+07	1.29975
POPTR_0006s08710.1	Nitrogen metabolic regulation protein	3	3	251.3	25310.8	12299.7	30867.3	7787.7	24798.4	19630.5	10572.7	469.7		8	8	374.47	3.95959e+06	3.59231e+06	3.54173e+06	3.16542e+06	1.05556e+06	3.4407e+06	3.69788e+06	2.55389e+06		479128	232831	584311	213454	679703	538055	0.142872
POPTR_0006s11570.1	Monodehydroascorbate reductase	4	3	192.8	38512.6	40544.5	47479.9	25889	40223.7	32496.1	20962.9	2959.4		10	9	486.7	2.1696e+06	2.38494e+06	1.86776e+06	2.61557e+06	2.97265e+06	2.4533e+06	2.14076e+06	2.68051e+06		1.25931e+06	1.32575e+06	1.55253e+06	676077	1.05042e+06	848618	-0.68415
POPTR_0006s11800.1	Enolase	4	3	411.37	34173.8	29103.5	34930.6	26390.9	20645.9	33302.9	20985.4	6668.5		7	5	531.85	1.36097e+06	1.36917e+06	1.34783e+06	1.20632e+06	1.1071e+06	1.10682e+06	1.35932e+06	1.14008e+06		1.75982e+06	1.49872e+06	1.79879e+06	1.62038e+06	1.26764e+06	2.04477e+06	-0.0359752
POPTR_0006s11860.1	Pyruvate kinase, putative	2	2	78.03	2602.8	2237.5	4560.7	1240.3	2176.4	5195.6	2280.5	227.1		8	8	399.16	597647	667969	554645	661171	1.13496e+06	578520	606753	791551		300280	258136	526159	109685	192468	459468	-0.509987
POPTR_0006s12740.1	Cell division cycle protein 48 homolog	2	2	88.4	8098.2	12065.9	7631.1	9862	11803.7	9913.4	1560.3	2330.1		13	1	530.22	50747.4	53246.1	54191.3	41791	42890.1	62266.7	52728.3	48982.6		1.07508e+07	1.60182e+07	1.01307e+07	1.40936e+07	1.68684e+07	1.4167e+07	0.290443
POPTR_0006s12870.1	Phenylalanine ammonia-lyase PAL3	3	2	132.73	44598	8284.8	6330.5	2434.6	4709.3	6884.7	7734.4	569.2		10	6	586.1	663241	607158	610169	154308	155466	142409	626856	150728		4.98019e+06	925150	706917	1.13066e+06	2.18706e+06	3.19735e+06	-0.021361
POPTR_0006s14230.1	Unknown	2	2	129.76	46971.5	32278.4	56413.5	90160.1	42948.9	17024.9	2618.8	3582.7		not detected			2.13507e+06	1.4672e+06	2564250	4.09819e+06	1.95222e+06	773859	2.05551e+06	2.27476e+06		1.59961e+06	1.09924e+06	1.92115e+06	2.77445e+06	1.32165e+06	523899	3.20343e-16
POPTR_0006s17940.1	Fructose-1,6-bisphosphate aldolase	9	6	819.92	33837.7	13572.5	12418.5	22979.2	16905.9	31917.3	20679.5	11411.6		6	4	256.1	267860	305066	246758	288007	290491	268581	273228	282360		8.6691e+06	3.47723e+06	3.18158e+06	5.69679e+06	4.19116e+06	7.91264e+06	0.215765
POPTR_0006s18240.1	GDSL-like lipase/acylhydrolase	3	2	293.57	205392	242078	100947	208899	664953	189531	6745.5	4860.8		2	2	122.3	159104	172312	213014	153446	145361	468673	181477	255827		7.92248e+07	9.33754e+07	3.89378e+07	5.71595e+07	1.81946e+08	5.186e+07	0.459933
POPTR_0006s24570.1	P-protein subunit of glycine decarboxylase enzyme complex	5	5	252.4	224029	179479	289958	176065	242987	326735	74478.3	30259.1		33	21	1963.27	1.21757e+07	1.38358e+07	1.2678e+07	1.15483e+07	1.8769e+07	1.05184e+07	1.28965e+07	1.36119e+07		1.21599e+06	974182	1.57384e+06	905423	1.24957e+06	1.68025e+06	0.0270461
POPTR_0007s04700.1	Regulator of chromosome condensation (RCC1)	2	2	100.06	3088.1	5524.6	8705.8	5167.5	6407.9	18735.9	929	185		not detected			140368	251118	395718	234886	291268	851632	262402	459262		823802	1.47378e+06	2.32242e+06	787622	976682	2.8557e+06	0
POPTR_0007s07680.1	Porphobilinogen deaminase	3	3	114.54	5596.8	3274.6	7441.4	3755.1	15143.9	24738.6	6789.7	1278.4		4	2	146.42	247496	228179	229024	129663	14310.9	171736	234900	105237		1.66784e+06	975830	2.21754e+06	2.49777e+06	1.00732e+07	1.64553e+07	2.57797
POPTR_0007s08390.1	Elongation factor 2, putative	4	4	477.49	57219.9	91567.5	49267.4	56572.4	28003.4	49965.3	16274.9	18777		22	9	1305.31	3.46518e+06	3.97721e+06	3.40277e+06	2.56371e+06	5.48873e+06	2.72231e+06	3.61505e+06	3.59158e+06		1.10798e+06	1.77307e+06	953988	1.1026e+06	545787	973825	-0.548455
POPTR_0007s12070.1	O2 evolving complex 33kD protein	6	2	324.62	150064	129570	228343	76715.5	259774	279489	74835.4	153528		10	5	564.08	1.58011e+07	1.39522e+07	1.47247e+07	2.22832e+07	1.93063e+06	2.04639e+07	1.4826e+07	1.48926e+07		708517	611756	1.07811e+06	360588	1.22102e+06	1.31369e+06	0.271653
POPTR_0008s03810.1	Phenylalanine ammonia-lyase PAL2	3	2	143.19	25482.5	3989	3252.5	1690.5	2674.5	432.5	795.2	0.2		6	3	300.21	87095.9	70085.3	66994.8	200475	59531.4	136264	74725.3	132090		2.38711e+07	3.73675e+06	3.04682e+06	895865	1.41733e+06	229199	-3.59185
POPTR_0008s04230.1	ADR12-2 protein	4	4	458.77	25114.2	26397.4	27687.9	34459.9	32688.2	134394	11142.5	15519		not detected			1.14155e+06	1.19988e+06	1.25854e+06	1.56636e+06	1.48583e+06	6.10882e+06	1.19999e+06	3.05367e+06		1.465e+06	1.53986e+06	1.61514e+06	789933	749319	3.08075e+06	0
POPTR_0008s05640.1	Triosephosphate isomerase, cytosolic	4	2	292.32	10025.6	12415.2	17925.8	7298.2	5146.8	14716.7	9757.9	1632		8	4	592.75	1.81413e+06	1.95779e+06	1.89638e+06	1.87407e+06	2.03825e+06	2.1303e+06	1.88943e+06	2.01421e+06		371430	459960	664118	253635	178867	511451	-0.663848
POPTR_0008s05870.1	RuBisCO activase	8	2	782.28	86125.2	117331	191619	50037.6	127635	340261	47567	43447.3		33	12	1906.92	2.42662e+07	2.60535e+07	2.31576e+07	1.767e+07	1.88209e+07	1.87632e+07	2.44924e+07	1.8418e+07		246148	335335	547653	190174	485093	1.2932e+06	0.801855
POPTR_0008s06720.1	Chlorophyll a/b-binding protein	4	4	296.97	104881	105356	122273	25521.7	58474.3	113674	41546.3	9306.6		6	6	400.73	4.73492e+06	4.30522e+06	4.67284e+06	3.565e+06	6.64335e+06	3.62699e+06	4.571e+06	4.61178e+06		1.60614e+06	1.61342e+06	1.87248e+06	387382	887554	1.72541e+06	-0.763119
POPTR_0008s08410.1	Phosphoglycerate kinase	14	7	929.28	169127	220080	262195	130056	189686	323110	93316	52644.2		19	8	1073.55	1.60221e+07	1.52028e+07	1.63916e+07	1.3355e+07	1.82184e+07	1.33345e+07	1.58722e+07	1.49693e+07		745889	970603	1.15634e+06	608173	887017	1.51094e+06	0.0654325
POPTR_0008s11190.1	Hsp, putative	2	2	179.31	10686.3	16369.5	20086.4	6773.9	13864.1	23318.4	16419.6	526.7		13	1	446.03	40829.5	33000.9	50541.9	29411	23903.3	35972.8	41457.4	29762.4		1.80436e+07	2.76396e+07	3.39155e+07	1.5932e+07	3.26079e+07	5.4844e+07	0.377195
POPTR_0008s12550.1	H+-transporting two-sector ATPase, putative	11	11	872.21	236193	292241	393126	123718	217725	380878	260185	80829.5		25	2	1925.01	636378	794681	851063	596642	548654	597628	760708	580975		2.17344e+07	2.68919e+07	3.61753e+07	1.49064e+07	2.62331e+07	4.58909e+07	0.0374283
POPTR_0008s15100.1	Photosystem I 20kD protein	2	2	260.97	123370	127604	168147	113995	89268.7	85197.3	14303	17495.5		11	10	604.31	8.71776e+06	7.64289e+06	8.82517e+06	9.87943e+06	5.93917e+06	8.74938e+06	8.39527e+06	8.18933e+06		1.02866e+06	1.06397e+06	1.40202e+06	974397	763043	728242	-0.503159
POPTR_0008s16670.1	Malate dehydrogenase, cytosolic	3	3	274.64	63901	43331.6	48502	54062.7	66155.2	60493.9	37158.5	25643		13	6	624.25	1.738e+06	1.958e+06	1.8363e+06	1.76216e+06	1.68528e+06	2.01696e+06	1.8441e+06	1.82147e+06		2.42561e+06	1.64482e+06	1.84108e+06	2.07766e+06	2.54238e+06	2.32482e+06	0.232418
POPTR_0008s16890.1	Plastid-lipid associated protein PAP	3	3	161.56	9770.3	11928.4	12610.3	2734.7	7545.7	14233.8	8849.7	853.5		6	5	272.72	1.75453e+06	1.7567e+06	1.39317e+06	2.15856e+06	1.41716e+06	1.46543e+06	1.6348e+06	1.68039e+06		418351	510758	539957	113920	314332	592939	-0.524648
POPTR_0008s19960.1	ADP-glucose pyrophosphorylase	2	2	108.61	43090.9	8850.5	9811.2	2721.3	5525.2	13736.8	1601	674.1		11	10	556.21	1.04776e+06	1.0475e+06	898234	689930	1.21939e+06	666087	997830	858468		3.02292e+06	620882	688277	221897	450528	1.12011e+06	-1.27306
POPTR_0009s01780.1	Beta-galactosidase, putative	4	4	550.62	177277	178652	112605	166619	190261	140807	19061	41797.7		not detected			8.05805e+06	8.12055e+06	5.11841e+06	7.5736e+06	8.64823e+06	6.40032e+06	7.099e+06	7.54072e+06		1.74805e+06	1.76161e+06	1.11035e+06	1.54671e+06	1.76618e+06	1.3071e+06	-1.60171e-16
POPTR_0009s02070.1	Ascorbate peroxidase, putative	4	3	334.75	37579.3	9660.4	69606.2	27147.6	36894	62523.1	24002.1	17324.7		10	7	627.85	3.01033e+06	3.03166e+06	3.91667e+06	2.59772e+06	1.49734e+06	1.72383e+06	3.31955e+06	1.93963e+06		792441	203710	1.4678e+06	979740	1.33148e+06	2.25642e+06	0.890477
POPTR_0009s05240.1	Aminotransferase 2	14	4	1297.29	1.27187e+06	963119	1.04785e+06	674698	1.18138e+06	2.53754e+06	52933.4	131895		15	4	708.04	2.11529e+06	2.44501e+06	2.12185e+06	1.39827e+06	2.62645e+06	1.11992e+06	2.22738e+06	1.71488e+06		3.99711e+07	3.0268e+07	3.29308e+07	2.75406e+07	4.8223e+07	1.0358e+08	0.797707
POPTR_0009s07020.1	60S ribosomal protein L6	2	2	156.45	3523.8	3449.3	8606.8	2078.8	3879.3	6725.1	2145.4	1870.3		5	2	246.95	364462	402604	445733	295080	623672	317947	404266	412233		610157	597257	1.49029e+06	352994	658732	1.14197e+06	-0.324922
POPTR_0009s07200.1	Dihydropyrimidinase	2	2	200.07	55376.2	108778	118770	68613.8	57835.3	26053.8	38825.6	17280.5		not detected			2517100	4.94446e+06	5.39864e+06	3.11881e+06	2.62888e+06	1.18426e+06	4.28673e+06	2310650		904263	1.77629e+06	1.93945e+06	2.07862e+06	1.75209e+06	789287	0
POPTR_0009s09950.1	D-3-phosphoglycerate dehydrogenase, putative	3	3	224.43	748.1	971.9	591.5	662.6	380.8	1066.5	1340.6	266		not detected			34004.5	44177.3	26886.4	30118.2	17309.1	48477.3	35022.7	31968.2		1.49523e+06	1.94254e+06	1.18223e+06	1.45088e+06	833829	2.33529e+06	0
POPTR_0010s03010.1	Glutamine synthetase	6	2	520.88	50882.3	35226.9	40634.4	27377.1	46786	48397.7	5638.9	1779.5		18	6	1067	4.22542e+06	4.37967e+06	4.25139e+06	2.92583e+06	4.97937e+06	3.20843e+06	4.28549e+06	3.70454e+06		831121	575402	663730	517310	884055	914509	0.16175
POPTR_0010s16330.1	S-adenosylmethionine synthase	3	3	169.61	12711.5	5599.7	15599.4	8651.3	11122.1	26174.8	8130.4	1571.1		9	1	585.27	145621	176179	188168	176409	195891	150939	169989	174413		5.23447e+06	2.3059e+06	6.42368e+06	3.47217e+06	4.46382e+06	1.05052e+07	0.40121
POPTR_0010s17860.1	Phosphoglycerate kinase I	11	4	740.21	72465.8	79145.8	142478	66278.3	109318	175415	56058.7	24689.9		21	7	1273.46	1.12587e+07	1.1349e+07	1.12852e+07	7.94026e+06	1.20008e+07	8.03574e+06	1.12976e+07	9.32561e+06		448997	490386	882791	497499	820565	1.3167e+06	0.532014
POPTR_0010s20060.1	Sedoheptulose	3	3	136.46	56165.1	51928.7	99791.5	39568.7	46632.6	93882	50776.4	14651		11	11	525.68	9.9895e+06	1.03318e+07	9.86213e+06	9.41954e+06	9.31358e+06	8.81106e+06	1.00611e+07	9.1814e+06		390766	361292	694295	301676	355532	715767	-0.0751144
POPTR_0010s20810.1	26S proteasome regulatory complex, ATPase RPT4	17	11	1414.05	267048	255125	688576	325321	271391	957469	118407	161424		38	17	2701.6	5.67875e+07	5.93698e+07	5.82848e+07	3.38738e+07	3.64605e+07	3.325e+07	5.81474e+07	3.45281e+07		321482	307129	828934	659535	550200	1.94111e+06	1.1122
POPTR_0010s22790.1	Chlorophyll a/b-binding protein, putative	2	2	93.71	62583	7637.9	41424.6	1208.7	3910.5	8443.1	5785.1	959.5		4	4	189.72	7.50749e+06	6.44133e+06	7.75389e+06	1.04033e+07	1.11628e+07	8.33603e+06	7.23424e+06	9.96735e+06		605566	73905.9	400833	8488.61	27463.2	59295.3	-3.50362
POPTR_0010s24290.1	Copper transport protein ATOX1-related	3	3	212.26	18769.7	12001.7	39077.4	72563.1	102852	52406.6	19965.4	8260.4		not detected			853168	545532	1.77625e+06	3.29832e+06	4.6751e+06	2.38212e+06	1.05832e+06	3.45185e+06		1.24148e+06	793827	2.58469e+06	1.47151e+06	2.08574e+06	1.06275e+06	0
POPTR_0010s26150.1	Pyruvate kinase	3	3	190.34	12779.4	18401.4	9105.6	11359.7	39826.8	10285.8	5912.3	2893		2	1	64.34	66949.8	74634.5	62625.9	71936.5	102246	58734.7	68070.1	77639		1.31417e+07	1.89231e+07	9.36376e+06	1.0242e+07	3.59082e+07	9.27377e+06	0.419883
POPTR_0011s00500.1	Thiamine biosynthetic enzyme	3	3	368.51	78885.1	63182.2	63105	18531.5	32112.3	107259	27259.5	48738.6		5	4	248.77	574790	668958	661374	306797	87821.5	303609	635041	232743		8.69544e+06	6.96452e+06	6.95601e+06	5.57356e+06	9.65814e+06	3.22594e+07	1.07031
POPTR_0011s00650.1	Coproporphyrinogen III oxidase CPO/HEM13	2	2	189.99	17104.5	1074.7	3820.4	269.2	2289.1	6545.5	3661	2936.9		5	5	212.97	572621	597142	610943	400240	359158	538706	593569	432701		2.01715e+06	126740	450543	43549.7	370318	1.05889e+06	-0.816893
POPTR_0011s02770.1	Chlorophyll a/b-binding protein 2	5	2	396.3	450180	710785	448766	4138.6	132128	69655.5	17396.1	3162.9		7	1	331.35	2.67708e+06	2.61898e+06	2.27136e+06	3.56025e+06	5.53887e+06	3.22314e+06	2.52247e+06	4.10742e+06		1.24928e+07	1.97247e+07	1.24535e+07	70531.4	2.25177e+06	1.18709e+06	-3.67004
POPTR_0011s09860.1	Malate dehydrogenase	4	3	340.03	171891	21711.4	25901.6	26567.3	74021.6	43941.6	4970.9	20091.5		10	7	583.53	2.40346e+06	2.71631e+06	2.16076e+06	2.26951e+06	1.13081e+06	2.45524e+06	2.42684e+06	1.95185e+06		4.95804e+06	626246	747108	952793	2.65466e+06	1.57589e+06	-0.288639
POPTR_0012s00670.1	Caffeic acid 3-O-methyltransferase	2	2	198.8	13247.1	6527.4	5872.1	3065.6	2262.5	616.1	1883.8	964.5		10	5	475.33	451112	455203	475081	1.28424e+06	1.05149e+06	1.085e+06	460465	1.14024e+06		2.01383e+06	992296	892677	188198	138896	37822.6	-3.41739
POPTR_0012s09570.1	GAPDH	7	3	613.82	51941	68755.2	56986.8	37691.5	57634.4	58056.3	11763	16754.6		13	7	901.58	3.29972e+06	3.72004e+06	3.27253e+06	3.29917e+06	6.32567e+06	3.54162e+06	3.43076e+06	4.38882e+06		1.05979e+06	1.40286e+06	1.16274e+06	601165	919247	925976	-0.567478
POPTR_0012s10710.1	Acyl carrier protein	2	2	76.72	14509.3	6525.2	19659.8	17787.3	9631.7	55760.1	11650.7	19682.9		1	1	37.55	1.3133e+06	1.01796e+06	1.3335e+06	1.32479e+06	211638	1.15046e+06	1.22159e+06	895629		831420	373910	1.12656e+06	1.39021e+06	752788	4.35806e+06	1.47918
POPTR_0012s10770.1	Clp protease ATP-binding subunit	5	5	298.26	34192	41439.7	71428.2	23301	37467.7	91525.1	65109.4	33067.9		29	28	1891.92	1.07223e+07	1.13712e+07	1.07208e+07	8.68138e+06	1.10257e+07	8.66958e+06	1.09381e+07	9.45888e+06		218817	265199	457115	172438	277278	677327	0.260076
POPTR_0012s10830.1	Glycosyl hydrolase, family 38	7	6	360.44	41904.8	33560.6	31947.1	29662	61661.3	111739	2907.6	3598.4		not detected			1.90476e+06	1.52548e+06	1.45214e+06	1.34827e+06	2.80279e+06	5079050	1.62746e+06	3.0767e+06		1.8024e+06	1.4435e+06	1.3741e+06	674859	1.40289e+06	2.54225e+06	0
POPTR_0013s09550.1	Drug exporter of the RND superfamily, putative	2	2	177.86	38381.4	5726.5	13009.2	3925.4	7187.5	13096.9	768.4	562.7		1	1	86.84	336880	278060	320232	268554	46140.8	313392	311724	209362		8.61884e+06	1.28593e+06	2.92132e+06	1.31245e+06	2.40313e+06	4.37893e+06	-0.664065
POPTR_0013s10250.1	Peroxiredoxin 5, putative	5	5	444.85	99136.9	82721.8	181691	140347	166839	188721	41371.7	92768.2		7	7	613.96	5.15458e+06	4.97417e+06	5.54949e+06	5.31705e+06	1.44163e+06	5.43008e+06	5.22608e+06	4.06292e+06		1.32788e+06	1.10801e+06	2.43364e+06	2.41804e+06	2.87447e+06	3.25147e+06	0.811129
POPTR_0013s10800.1	ATP synthase, beta subunit	3	3	213.2	66055.7	62611.5	89600	19923.4	72311.9	79094.5	2486.9	3816		6	6	571.1	2.22616e+07	2.58237e+07	1.99697e+07	1.86705e+07	2.49294e+07	2.22291e+07	2.2685e+07	2.1943e+07		203831	193203	276483	63557.3	230681	252318	-0.301343
POPTR_0013s14520.1	Cytochrome b6-f complex iron-sulfur subunit	3	3	347.14	27647.5	15145	20679	7753	9297.2	27615.9	4186.1	1533.3		6	2	419.1	905841	722533	908321	885124	413745	698229	845565	665699		2.2888e+06	1.25378e+06	1.71191e+06	815248	977625	2.90388e+06	-0.161884
POPTR_0014s01960.1	Unknown	2	2	78.42	9493.3	10056.2	9136.2	5496.5	4404.8	11348.6	8085.5	6142.1		4	2	183.29	215101	204973	211353	124728	221301	92467.4	210476	146166		3.15728e+06	3.34449e+06	3.03851e+06	2.63232e+06	2.1095e+06	5.43495e+06	0.0931757
POPTR_0014s01970.1	NAD dependent epimerase/dehydratase	2	2	88.23	3191	1912.7	2710.8	782	1453	2417.6	639	44.3		not detected			145045	86940.9	123218	35545.5	66045.5	109891	118402	70493.9		1.88655e+06	1.1308e+06	1.60265e+06	776521	1.44282e+06	2.40066e+06	0
POPTR_0014s02410.1	Cysteine proteinase	5	5	484.77	308079	261081	434370	256041	307969	545655	144183	301091		5	5	318.11	3.94974e+06	3.62602e+06	3.5714e+06	3.25254e+06	1.12579e+06	4.46094e+06	3.71572e+06	2.94643e+06		5.80387e+06	4.91848e+06	8.18305e+06	6.08292e+06	7.3166e+06	1.29634e+07	0.479714
POPTR_0014s02650.1	Subtilase	4	4	293.37	9905.7	4739	3565.5	2784.1	2803.1	3850.2	1016.3	11478.6		not detected			450259	215409	162068	126550	127414	175009	275912	142991		2.51312e+06	1.2023e+06	904581	1.36293e+06	1.37223e+06	1.88483e+06	0
POPTR_0014s11580.1	CP12 domain-containing protein	2	2	180.62	56226.6	7236.3	74386	120348	42862.8	129439	41006.3	40843		2	2	190.08	502286	425834	404307	379923	15727.4	375344	444142	256998		8.86171e+06	1.14049e+06	1.17238e+07	3.27799e+07	1.16748e+07	3.5256e+07	1.87535
POPTR_0014s14200.1	Chalcone synthase	2	2	216.91	7484.3	7197.6	6027.8	901.6	0.1	188.7	993.1	0.2		2	1	60.61	11658	14876.4	26921.2	2499.59	5131.24	6927.57	17818.6	4852.8		2.9402e+07	2.82757e+07	2.36802e+07	1.30053e+07	1442.47	2.72194e+06	-2.37089
POPTR_0015s07330.1	Ribulose-phosphate 3-epimerase	3	3	361.17	1.05906e+06	869412	1.8163e+06	1.12932e+06	2.44179e+06	1.79067e+06	438822	744878		2	2	135.97	2.066e+06	2.14572e+06	1.49787e+06	1.22283e+06	1.35305e+06	1.48991e+06	1.9032e+06	1.35527e+06		3.89525e+07	3.19772e+07	6.68039e+07	5.83298e+07	1.26119e+08	9.24888e+07	1.00768
POPTR_0015s07340.1	Chlorophyll a/b-binding protein 4	2	2	158.37	32562.4	56523.9	29147.4	9246.2	14656.7	14164.1	18121.6	5819.1		12	10	603.12	3.277e+06	4.02609e+06	2.29861e+06	4.61936e+06	6.77026e+06	3.86881e+06	3.20056e+06	5.08614e+06		712177	1.23624e+06	637487	127254	201718	194939	-2.30327
POPTR_0015s11320.1	Glutamate 1-semialdehyde aminotransferase	2	2	98.59	13984.7	8628.4	19415	4335.8	12486.9	41416.1	20378	1554.9		12	12	597.61	3.80163e+06	4.19898e+06	3.85005e+06	1.85848e+06	2.34528e+06	2.27724e+06	3.95022e+06	2.16033e+06		247816	152900	344044	140490	404606	1.34198e+06	1.34131
POPTR_0015s12070.1	Calnexin homolog precursor	3	3	342.3	24994	23550.4	31508.6	11198.1	19004.6	30888.9	37153	6610.3		6	5	209.25	235459	243826	277828	232104	209485	300550	252371	247380		6.93257e+06	6.53216e+06	8.73952e+06	3.16868e+06	5.37765e+06	8.7405e+06	-0.361162
POPTR_0015s14380.1	Enolase	9	8	901.91	17403.6	13239	15345.1	17132	10178	19262.8	23574.5	1690.9		6	4	454.34	759451	738986	766128	643132	983953	667287	754855	764790		1.61389e+06	1.22769e+06	1.423e+06	1.56806e+06	931576	1.76309e+06	-0.000624757
POPTR_0016s02620.1	Alpha-N-arabinofuranosidase	3	3	209.82	38067.4	32389.4	31369.1	11311.2	15768	26728.9	14668.3	3811.2		3	3	131.98	197338	189782	197350	252649	201029	164625	194823	206101		1.36776e+07	1.16375e+07	1.12709e+07	3.84173e+06	5.35543e+06	9.07818e+06	-1.0014
POPTR_0016s03630.1	Glutamate synthase, ferredoxin-dependent	27	3	2379.45	30612.7	33536.1	28426.5	44393.1	80569.8	276882	6328.2	11792.1		36	6	1792.11	971937	1.096e+06	1.05136e+06	725658	1.9916e+06	797423	1.03976e+06	1.17156e+06		2.06094e+06	2.25775e+06	1.91376e+06	2.65246e+06	4.814e+06	1.65436e+07	1.94577
POPTR_0016s07280.1	Peroxiredoxin	4	4	201.47	255711	202201	489352	168988	316070	333202	163443	61782.2		8	8	511.66	1.56363e+07	1.68533e+07	1.42636e+07	1.57749e+07	5.49225e+06	1.69946e+07	1.55844e+07	1.27539e+07		1.14857e+06	908219	2.198e+06	927493	1.73475e+06	1.82878e+06	0.0779588
POPTR_0016s11450.1	Apocytochrome f	2	2	100.78	19779.5	25670.6	58477	17552.7	12726.3	46765.2	25245.7	14634.3		3	3	160.83	9.42789e+06	8.25465e+06	8.70894e+06	8.75647e+06	1.04553e+07	7.13575e+06	8.79716e+06	8.78251e+06		157388	204264	465308	139902	101433	372737	-0.42941
POPTR_0016s11610.1	Fructose-1,6-bisphosphatase	3	3	185.92	68759.2	59223	109331	39745.9	60947.4	94375.1	58960.1	14432		7	7	340.39	3.90704e+06	4.05429e+06	3.64884e+06	4.60149e+06	5.90226e+06	4.42162e+06	3.87006e+06	4.97512e+06		1.24369e+06	1.0712e+06	1.97754e+06	559225	857530	1.32786e+06	-0.645191
POPTR_0016s14310.1	Alcohol dehydrogenase related protein	4	4	348.27	87895.8	86629.8	99185.8	15341.5	65322.1	39707	14139.7	15569.2		11	9	721.17	3.98321e+06	4.28173e+06	3.9143e+06	2.8635e+06	2.93188e+06	3.26078e+06	4.05975e+06	3.01872e+06		1.51554e+06	1.49371e+06	1.71021e+06	355748	1.51473e+06	920751	-0.757719
POPTR_0017s00520.1	Methylenetetrahydrofolate reductase	2	2	112.69	50086.1	4237.4	5579.7	3212.3	7688.2	7323.9	6746.7	265.1		9	6	319.84	569136	703290	723039	861073	1.09409e+06	490419	665155	815194		5.27099e+06	445938	587200	275837	660179	628897	-2.01021
POPTR_0017s01390.1	UDP-glucose pyrophosphorylase	8	8	668.04	20884	14431.8	24167.1	14197	12601	42606.7	13471.1	4367.8		9	1	492.86	226962	205399	246365	243176	304372	244972	226242	264174		6.46158e+06	4.46525e+06	7.47739e+06	3.76188e+06	3.33898e+06	1.12898e+07	-0.00106282
POPTR_0017s06920.1	Terpene synthase family protein	3	3	147.58	10545.3	11314.6	26562	4967.5	5512.2	23019.4	15545.6	5771.4		4	4	160.38	278653	317005	309440	294057	406356	267685	301700	322699		2.44671e+06	2.6252e+06	6.16288e+06	1.07755e+06	1.19571e+06	4.99338e+06	-0.628614
POPTR_0017s08060.1	Acetylornithine aminotransferase	4	4	350.32	35663.9	28201.9	38134.9	20537.7	39157.4	58540.6	6459.5	1904.3		not detected			1.62109e+06	1.2819e+06	1.7334e+06	933532	1.77988e+06	2.66094e+06	1.54547e+06	1791450		1.61535e+06	1.27737e+06	1.72727e+06	802500	1.53006e+06	2.28744e+06	0
POPTR_0017s08610.1	Adenosylhomocysteinase	4	4	154.92	8636.5	8016.5	8570	6568.4	5224.7	13198.2	3462.7	11993.2		15	2	669.32	394589	434810	459113	317845	628936	418320	429504	455034		1.40757e+06	1.30652e+06	1.39673e+06	1.01045e+06	803740	2.03034e+06	-0.0966164
POPTR_0017s10920.1	Cyclophylin-type protein	2	2	196.43	6735.1	7005.4	11497.2	3436.2	2521.7	6265.2	493.1	622		6	3	387.64	235214	253662	253373	337304	234753	342729	247417	304928		1.90552e+06	1.98199e+06	3.25283e+06	788821	578887	1.43825e+06	-1.3475
POPTR_0017s12760.1	UDP-glucose 6-dehydrogenase	2	2	234.27	9434.6	5749	8657.4	5282	15693.7	12709.8	7374.5	2033.5		7	5	351.59	724001	769656	623849	610015	879306	612205	705835	700509		935661	570147	858583	527816	1.56823e+06	1.27006e+06	0.509611
POPTR_0018s02250.1	Aspartate aminotransferase 2	2	2	65.14	16296.8	11630	20143.1	4502.7	8312.6	20650.8	5879.4	593.8		6	1	384.79	432731	439570	431524	364061	487298	339322	434608	396894		2.62484e+06	1.87318e+06	3.24434e+06	794139	1.46609e+06	3.64217e+06	-0.39147
POPTR_0018s07380.1	Sucrose synthase	7	3	526.89	6629	1238.9	1593.7	1099.5	1752.4	1798.5	2394.7	1978.3		11	9	423.28	166840	201074	154839	655513	934513	470619	174251	686881		2.663e+06	497690	640220	112050	178587	183285	-3.00362
POPTR_0018s08910.1	Aspartate aminotransferase	2	2	90.87	12470.8	7445.5	9457.9	4583.2	15096.6	10120.1	8769.3	2757.7		1	1	32.46	76312.1	79617.3	77530.2	69360.6	65692.9	79019.5	77819.9	71357.7		1.12176e+07	6.69732e+06	8.5075e+06	4.496e+06	1.48094e+07	9.92755e+06	0.145829
POPTR_0018s09380.1	Malate dehydrogenase	5	5	323.16	14764.7	28579.8	11888.9	12290.7	17908	15274.4	16258.1	11973.6		12	12	486.3	1.00672e+06	1.05162e+06	917130	1.84092e+06	2.56587e+06	1.61081e+06	991822	2.00586e+06		1.04205e+06	2.01708e+06	839085	428917	624948	533041	-1.2966
POPTR_0018s09580.1	GDSL-like pipase/acylhydrolase	3	2	407.3	136387	104188	103365	57330.5	173317	99011.6	57709.3	8829.5		3	1	90.93	98330	101742	108799	184009	233853	217306	102957	211722		9.27291e+07	7.08371e+07	7.02776e+07	1.89547e+07	5.73024e+07	3.27354e+07	-1.10132
POPTR_0018s09730.1	Fructose-bisphosphate aldolase	5	2	327.75	4531.8	430.4	1628.8	230.5	871	5180	892.4	0.2		7	5	433	644891	699151	699000	683915	385823	675202	681014	581646		465814	44239.9	167421	27740.2	104823	623403	0.158154
POPTR_0018s10490.1	Thaumatin, pathogenesis-related protein	3	3	330.67	21502.5	21805.1	78916.2	17676.8	23576.1	13337.4	5403.7	318.5		2	2	92.45	124133	129596	167259	930737	478551	1.17861e+06	140329	862633		1.0726e+07	1.0877e+07	3.93656e+07	1.43442e+06	1.91313e+06	1.08229e+06	-3.78274
POPTR_0018s11600.1	Leucine aminopeptidase	4	4	479.6	27326	35222.5	43087.3	19472.9	31441.3	31174.4	3912.8	1502.3		15	10	751.72	2.88896e+06	2.88684e+06	2.93264e+06	2.79293e+06	4.0908e+06	2.53783e+06	2.90281e+06	3.14052e+06		658954	849374	1.03903e+06	434037	700804	694855	-0.477397
POPTR_0018s11820.1	NADP-dependent GAPDH, putative	3	3	210.07	54471.3	65828	50252	31550.3	74340.9	58321.5	27497.8	2314.5		15	2	788.8	1.20272e+06	1.31142e+06	1.35944e+06	998209	1.42151e+06	932095	1.29119e+06	1.11727e+06		2.95308e+06	3.56876e+06	2.72434e+06	1.97671e+06	4.65765e+06	3.654e+06	0.154083
POPTR_0019s04070.1	Peroxiredoxin, mitochondrial	2	2	235.08	111893	10389.8	22508.3	18564.1	19377.5	25219.5	6796.1	1122.7		1	1	31.8	80634	63485.8	59549	111521	11759.8	119901	67889.6	81060.7		1.15371e+08	1.07128e+07	2.3208e+07	1.6031e+07	1.67334e+07	2.17783e+07	-1.45268
POPTR_0019s05950.1	Rubredoxin-like superfamily protein	2	2	198.5	6833.4	3538.3	7706.4	2372.9	1814.5	7501.5	406.8	221		2	2	188.72	506736	445779	576684	392510	667487	356218	509733	472072		938409	485903	1.0583e+06	351859	269059	1.11234e+06	-0.518369
POPTR_0019s09140.1	Chlorophyll a/b-binding protein CP26	3	3	402.74	179208	229598	205702	53255.1	105497	174761	80444.4	5402.7		11	11	629.96	1.73664e+07	1.81117e+07	1.64861e+07	2.33372e+07	3.44368e+07	1.95751e+07	1.73214e+07	2.5783e+07		724225	927864	831294	144586	286421	474470	-1.45556
POPTR_0019s10280.1	Rieske (2Fe-2S) domain-containing protein	2	2	225.23	5931.3	6713.2	12686.7	4476.8	3505.4	14030.7	3994.1	140.9		4	4	326.4	1.0195e+06	979787	1.05831e+06	1.18096e+06	1.62406e+06	1.17278e+06	1.0192e+06	1.32593e+06		407370	461073	871341	236344	185061	740724	-0.582138
POPTR_0019s12370.1	EP3 chitinase	4	3	440.21	1.27053e+06	477055	927224	210829	174803	116585	246719	176231		6	4	354.73	1.23851e+06	1.50683e+06	1.33822e+06	7.01749e+06	6.29266e+06	6.7899e+06	1.36119e+06	6.70001e+06		6.5338e+07	2.45329e+07	4.76832e+07	2.20269e+06	1.8263e+06	1.21805e+06	-4.71235
POPTR_0019s14050.1	Thylakoid formation protein	2	2	165.38	13352.5	14493.3	22651.4	9959.1	12593.8	24818.2	14338.8	5935.5		7	7	335.33	1.01984e+06	1.10389e+06	1.04042e+06	1.13851e+06	1.10562e+06	1.23405e+06	1.05472e+06	1.1594e+06		886187	961900	1.50334e+06	601293	760367	1.49843e+06	-0.228716
POPTR_0021s00380.1	T-protein of the glycine decarboxylase complex	6	6	339.66	115445	107541	174355	79161.3	76443.1	189526	104945	39129.6		17	6	938.67	4.94432e+06	5.17764e+06	4.54037e+06	5.26824e+06	7.13428e+06	7.44277e+06	4.88744e+06	6.6151e+06		1.65345e+06	1.54025e+06	2.49719e+06	837673	808910	2.00554e+06	-0.63992
POPTR_0022s00530.1	Hsp 70 related protein	4	2	253.81	4016.2	3902.8	13964.5	1000.9	5110	18651.3	21921.9	2339		23	7	1381.14	3.26227e+06	2.85369e+06	3.35662e+06	2.64137e+06	898395	3.33386e+06	3.15753e+06	2.29121e+06		89036.1	86522.1	309582	30579	156118	569826	0.640981
POPTR_0030s00390.1	O-acetylserine (thiol)lyase	2	2	116.91	4471.9	3319.2	4904.9	894.6	5072.4	7641.3	1571.3	1129.5		8	7	401.3	890322	912918	894163	981508	734225	1.0212e+06	899134	912311		348149	258409	381859	68641.1	389196	586303	0.0791238
POPTR_2555s00200.1	RuBisCO large subunit	5	5	407.82	3.40113e+06	1.80653e+06	3.8504e+06	960191	2.47945e+06	4.37983e+06	676920	723207		4	4	209.46	7.0562e+07	6.93125e+07	5.88729e+07	4.72069e+07	4.66972e+07	4.42103e+07	6.62491e+07	4.60381e+07		3.59369e+06	1.90881e+06	4.0684e+06	1.45995e+06	3.76995e+06	6.65944e+06	0.312942
